# Supplementary material for: Unmapped exome reads implicate a role for Anelloviridae in childhood HIV-1 long-term non-progression
Source: NPJ Genom Med. 2021 Mar 19;6:24. doi: 10.1038/s41525-021-00185-w (PMC7979878; doi:10.1038/s41525-021-00185-w)
Supplement: Supplementary file 2 — Supplementary Data 1 [file 41525_2021_185_MOESM2_ESM.xlsx]

## Sheet: file description
This file contains supplementary raw output data and details of the statistical analyses
Sheet name	Description
Raw_data	Raw output from VirusFinder
Summary	Summary of the raw output from VirusFinder
TTV genogroups	List of sequences obtained form GeneBank for phylogenetic anlyses with repective genogroup numbers
Summary distribution	Summary of virus distribution by country and progression phenotype
Odds_Ratio(Progression)	Summary statistics for Fishers exact test comparing distribution between LTNPs and RPs
Odds_Ratio(Country)	Summary statistics for Fishers exact test comparing distribution between Uganda (UGR) and Botswana (BWR)
Stratified_Gender	Summary statistics for Fishers exact test comparing distribution between LTNPs and RPs after stratifying by gender
Trypanogen	Summary statistics for Fishers exact test comparingTrypanogen adults vs CAfGEN pediatrics
GLM_Dataframe	Data frame used to compute the generalized linear models
Linear Regression	Summary of Generalized linear models
Stratified_batch	Summary statistics for Fishers exact test comparing distribution between LTNPs and RPs between 2 sequencing platforms; HiSeq and NovaSeq
Batch_distribution	Summary statistics comparing the distribition of samples across the sequencing platforms
Cohort statistics	Summary statistics for the CAfGEN cohort

## Sheet: Raw_Data
Virus_contig	ICTV_NAME	Genome_Composition	Genus	Family	Order	Class	Subphylum	Phylum	Contigs	Contig_length	Identities	Reads_fallen_on_contigs	Sequencing_ID	CAFGEN_ID	COUNTRY	LTNP_or_RP	Time_to_Progression(Months)	Age_at_sample_Collection_(Months)	ART_duration__at_Collection_(Months)	Gender	Sequencing_batch
gi_9627742_ref_NC_001623.1__Autographa_californica_nucleopolyhedrovirus,_complete_genome	Autographa californica multiple nucleopolyhedrovirus	dsDNA	Alphabaculovirus	Baculoviridae	0	0	0	0	comp11901_c0_seq1	101	100	2	C6Y2HACXX-3-ID11	BWR0006	BWR	LTNP	157	14	12	Female	Round_1_Hiseq2500
gi_9627742_ref_NC_001623.1__Autographa_californica_nucleopolyhedrovirus,_complete_genome	Autographa californica multiple nucleopolyhedrovirus	dsDNA	Alphabaculovirus	Baculoviridae	0	0	0	0	comp9216_c0_seq1	101	100	2	C6Y2HACXX-7-ID11	BWR0030	BWR	RP	35	12	111	Male	Round_1_Hiseq2500
gi_9627742_ref_NC_001623.1__Autographa_californica_nucleopolyhedrovirus,_complete_genome	Autographa californica multiple nucleopolyhedrovirus	dsDNA	Alphabaculovirus	Baculoviridae	0	0	0	0	comp7672_c0_seq1	101	100	2	C6Y23ACXX-2-ID06	BWR0033	BWR	RP	13	11	118	Female	Round_1_Hiseq2500
gi_9627742_ref_NC_001623.1__Autographa_californica_nucleopolyhedrovirus,_complete_genome	Autographa californica multiple nucleopolyhedrovirus	dsDNA	Alphabaculovirus	Baculoviridae	0	0	0	0	comp2701_c0_seq1	101	100	3	C7AYYACXX-3-ID12	BWR0048	BWR	RP	20	8	80	Male	Round_1_Hiseq2500
gi_9627742_ref_NC_001623.1__Autographa_californica_nucleopolyhedrovirus,_complete_genome	Autographa californica multiple nucleopolyhedrovirus	dsDNA	Alphabaculovirus	Baculoviridae	0	0	0	0	comp22279_c0_seq1	101	100	2	C6Y98ACXX-4-ID01	BWR0049	BWR	RP	11	12	136	Female	Round_1_Hiseq2500
gi_9627742_ref_NC_001623.1__Autographa_californica_nucleopolyhedrovirus,_complete_genome	Autographa californica multiple nucleopolyhedrovirus	dsDNA	Alphabaculovirus	Baculoviridae	0	0	0	0	comp12106_c0_seq1	101	100	2	C6Y2HACXX-6-ID04	BWR0069	BWR	RP	7	9	104	Male	Round_1_Hiseq2500
gi_9627742_ref_NC_001623.1__Autographa_californica_nucleopolyhedrovirus,_complete_genome	Autographa californica multiple nucleopolyhedrovirus	dsDNA	Alphabaculovirus	Baculoviridae	0	0	0	0	comp5694_c0_seq1	101	100	3	C6Y2HACXX-6-ID06	BWR0070	BWR	RP	3	6	75	Male	Round_1_Hiseq2500
gi_9627742_ref_NC_001623.1__Autographa_californica_nucleopolyhedrovirus,_complete_genome	Autographa californica multiple nucleopolyhedrovirus	dsDNA	Alphabaculovirus	Baculoviridae	0	0	0	0	comp13045_c0_seq1	101	100	2	C6Y2HACXX-8-ID03	BWR0087	BWR	LTNP	189	15	0	Female	Round_1_Hiseq2500
gi_9627742_ref_NC_001623.1__Autographa_californica_nucleopolyhedrovirus,_complete_genome	Autographa californica multiple nucleopolyhedrovirus	dsDNA	Alphabaculovirus	Baculoviridae	0	0	0	0	comp3656_c0_seq1	130	100	4	C7L67ACXX-7-ID08	BWR0116	BWR	LTNP	166	17	41	Female	Round_1_Hiseq2500
gi_9627742_ref_NC_001623.1__Autographa_californica_nucleopolyhedrovirus,_complete_genome	Autographa californica multiple nucleopolyhedrovirus	dsDNA	Alphabaculovirus	Baculoviridae	0	0	0	0	comp16208_c0_seq1	101	100	3	C7KHFACXX-4-ID01	BWR0119	BWR	RP	14	11	125	Male	Round_1_Hiseq2500
gi_114680053_ref_NC_008349.1__Plutella_xylostella_multiple_nucleopolyhedrovirus,_complete_genome	Autographa californica multiple nucleopolyhedrovirus	dsDNA	Alphabaculovirus	Baculoviridae	0	0	0	0	comp14071_c0_seq1	122	100	2	C7KRVACXX-4-ID05	BWR0133	BWR	LTNP	98	19	64	Female	Round_1_Hiseq2500
gi_9627742_ref_NC_001623.1__Autographa_californica_nucleopolyhedrovirus,_complete_genome	Autographa californica multiple nucleopolyhedrovirus	dsDNA	Alphabaculovirus	Baculoviridae	0	0	0	0	comp29582_c0_seq1	101	100	2	C7L67ACXX-3-ID07	BWR0146	BWR	RP	3	9	109	Female	Round_1_Hiseq2500
gi_9627742_ref_NC_001623.1__Autographa_californica_nucleopolyhedrovirus,_complete_genome	Autographa californica multiple nucleopolyhedrovirus	dsDNA	Alphabaculovirus	Baculoviridae	0	0	0	0	comp43463_c0_seq1	101	100	2	C7L67ACXX-6-ID06	BWR0151	BWR	LTNP	218	21	17	Male	Round_1_Hiseq2500
gi_9627742_ref_NC_001623.1__Autographa_californica_nucleopolyhedrovirus,_complete_genome	Autographa californica multiple nucleopolyhedrovirus	dsDNA	Alphabaculovirus	Baculoviridae	0	0	0	0	comp20024_c0_seq1	101	100	2	C7L67ACXX-5-ID09	BWR0159	BWR	LTNP	188	21	62	Female	Round_1_Hiseq2500
gi_114680053_ref_NC_008349.1__Plutella_xylostella_multiple_nucleopolyhedrovirus,_complete_genome	Autographa californica multiple nucleopolyhedrovirus	dsDNA	Alphabaculovirus	Baculoviridae	0	0	0	0	comp21893_c0_seq1	101	100	2	C7L67ACXX-5-ID09	BWR0159	BWR	LTNP	188	21	62	Female	Round_1_Hiseq2500
gi_9627742_ref_NC_001623.1__Autographa_californica_nucleopolyhedrovirus,_complete_genome	Autographa californica multiple nucleopolyhedrovirus	dsDNA	Alphabaculovirus	Baculoviridae	0	0	0	0	comp7822_c0_seq1	106	100	3	C7KHFACXX-3-ID12	BWR0166	BWR	LTNP	128	18	88	Female	Round_1_Hiseq2500
gi_114680053_ref_NC_008349.1__Plutella_xylostella_multiple_nucleopolyhedrovirus,_complete_genome	Autographa californica multiple nucleopolyhedrovirus	dsDNA	Alphabaculovirus	Baculoviridae	0	0	0	0	comp21097_c0_seq1	115	100	2	C6M4CACXX-6-ID06	UGR0009	UGR	RP	30	11	102	Male	Round_1_Hiseq2500
gi_9627742_ref_NC_001623.1__Autographa_californica_nucleopolyhedrovirus,_complete_genome	Autographa californica multiple nucleopolyhedrovirus	dsDNA	Alphabaculovirus	Baculoviridae	0	0	0	0	comp8995_c0_seq1	101	100	2	C6M4CACXX-4-ID05	UGR0017	UGR	LTNP	175	15	0	Female	Round_1_Hiseq2500
gi_9627742_ref_NC_001623.1__Autographa_californica_nucleopolyhedrovirus,_complete_genome	Autographa californica multiple nucleopolyhedrovirus	dsDNA	Alphabaculovirus	Baculoviridae	0	0	0	0	comp8630_c0_seq1	101	100	3	C6M4CACXX-7-ID10	UGR0025	UGR	LTNP	179	15	0	Female	Round_1_Hiseq2500
gi_9627742_ref_NC_001623.1__Autographa_californica_nucleopolyhedrovirus,_complete_genome	Autographa californica multiple nucleopolyhedrovirus	dsDNA	Alphabaculovirus	Baculoviridae	0	0	0	0	comp11568_c0_seq1	101	100	2	C6M4CACXX-7-ID12	UGR0026	UGR	LTNP	160	14	2	Female	Round_1_Hiseq2500
gi_114680053_ref_NC_008349.1__Plutella_xylostella_multiple_nucleopolyhedrovirus,_complete_genome	Autographa californica multiple nucleopolyhedrovirus	dsDNA	Alphabaculovirus	Baculoviridae	0	0	0	0	comp17236_c0_seq1	119	100	2	C6WD7ACXX-2-ID07	UGR0030	UGR	LTNP	146	12	0	Female	Round_1_Hiseq2500
gi_9627742_ref_NC_001623.1__Autographa_californica_nucleopolyhedrovirus,_complete_genome	Autographa californica multiple nucleopolyhedrovirus	dsDNA	Alphabaculovirus	Baculoviridae	0	0	0	0	comp10028_c0_seq1	101	100	2	C6WD7ACXX-2-ID09	UGR0031	UGR	LTNP	124	11	1	Male	Round_1_Hiseq2500
gi_9627742_ref_NC_001623.1__Autographa_californica_nucleopolyhedrovirus,_complete_genome	Autographa californica multiple nucleopolyhedrovirus	dsDNA	Alphabaculovirus	Baculoviridae	0	0	0	0	comp10696_c0_seq1	101	100	2	C6M4CACXX-3-ID08	UGR0036	UGR	LTNP	153	13	1	Male	Round_1_Hiseq2500
gi_9627742_ref_NC_001623.1__Autographa_californica_nucleopolyhedrovirus,_complete_genome	Autographa californica multiple nucleopolyhedrovirus	dsDNA	Alphabaculovirus	Baculoviridae	0	0	0	0	comp9942_c0_seq1	101	100	2	C6M4CACXX-3-ID10	UGR0038	UGR	LTNP	146	12	2	Male	Round_1_Hiseq2500
gi_9627742_ref_NC_001623.1__Autographa_californica_nucleopolyhedrovirus,_complete_genome	Autographa californica multiple nucleopolyhedrovirus	dsDNA	Alphabaculovirus	Baculoviridae	0	0	0	0	comp6391_c0_seq1	101	100	3	C6M4CACXX-3-ID12	UGR0039	UGR	RP	18	6	51	Male	Round_1_Hiseq2500
gi_9627742_ref_NC_001623.1__Autographa_californica_nucleopolyhedrovirus,_complete_genome	Autographa californica multiple nucleopolyhedrovirus	dsDNA	Alphabaculovirus	Baculoviridae	0	0	0	0	comp12890_c0_seq1	101	100	5	C6WD7ACXX-4-ID04	UGR0048	UGR	RP	28	9	81	Male	Round_1_Hiseq2500
gi_9627742_ref_NC_001623.1__Autographa_californica_nucleopolyhedrovirus,_complete_genome	Autographa californica multiple nucleopolyhedrovirus	dsDNA	Alphabaculovirus	Baculoviridae	0	0	0	0	comp12324_c0_seq1	101	100	2	C6WD7ACXX-4-ID06	UGR0049	UGR	LTNP	162	14	1	Female	Round_1_Hiseq2500
gi_114680053_ref_NC_008349.1__Plutella_xylostella_multiple_nucleopolyhedrovirus,_complete_genome	Autographa californica multiple nucleopolyhedrovirus	dsDNA	Alphabaculovirus	Baculoviridae	0	0	0	0	comp19965_c0_seq1	121	100	2	C6WD7ACXX-4-ID12	UGR0054	UGR	RP	23	8	68	Male	Round_1_Hiseq2500
gi_9627742_ref_NC_001623.1__Autographa_californica_nucleopolyhedrovirus,_complete_genome	Autographa californica multiple nucleopolyhedrovirus	dsDNA	Alphabaculovirus	Baculoviridae	0	0	0	0	comp7093_c0_seq1	101	98	3	C6M4CACXX-5-ID01	UGR0066	UGR	LTNP	144	13	12	Male	Round_1_Hiseq2500
gi_9627742_ref_NC_001623.1__Autographa_californica_nucleopolyhedrovirus,_complete_genome	Autographa californica multiple nucleopolyhedrovirus	dsDNA	Alphabaculovirus	Baculoviridae	0	0	0	0	comp4777_c0_seq1	101	100	3	C8FHBACXX-2-ID11	UGR0148	UGR	LTNP	146	12	3	Male	Round_1_Hiseq2500
gi_9627742_ref_NC_001623.1__Autographa_californica_nucleopolyhedrovirus,_complete_genome	Autographa californica multiple nucleopolyhedrovirus	dsDNA	Alphabaculovirus	Baculoviridae	0	0	0	0	comp8824_c0_seq1	101	100	2	C8FHBACXX-7-ID04	UGR0436	UGR	RP	26	7	56	Male	Round_1_Hiseq2500
gi_21713630_emb_AX453977.1__Sequence_3_from_Patent_WO0200883	Canine morbillivirus	ssRNA(-)	Morbillivirus	Paramyxoviridae	Mononegavirales	Monjiviricetes	Haploviricotina	Negarnaviricota	comp8476_c0_seq1	114	100	2	C6Y2HACXX-2-ID08	BWR0022	BWR	RP	5	7	84	Male	Round_1_Hiseq2500
gi_21713630_emb_AX453977.1__Sequence_3_from_Patent_WO0200883	Canine morbillivirus	ssRNA(-)	Morbillivirus	Paramyxoviridae	Mononegavirales	Monjiviricetes	Haploviricotina	Negarnaviricota	comp2019_c0_seq1	166	100	4	C8CWYACXX-2-ID08	UGR0006	UGR	RP	15	9	94	Female	Round_1_Hiseq2500
gi_21713630_emb_AX453977.1__Sequence_3_from_Patent_WO0200883	Canine morbillivirus	ssRNA(-)	Morbillivirus	Paramyxoviridae	Mononegavirales	Monjiviricetes	Haploviricotina	Negarnaviricota	comp19406_c0_seq1	120	99	2	C6M4CACXX-6-ID12	UGR0013	UGR	RP	33	7	45	Female	Round_1_Hiseq2500
gi_21713630_emb_AX453977.1__Sequence_3_from_Patent_WO0200883	Canine morbillivirus	ssRNA(-)	Morbillivirus	Paramyxoviridae	Mononegavirales	Monjiviricetes	Haploviricotina	Negarnaviricota	comp6350_c0_seq1	101	100	2	C6M4CACXX-7-ID08	UGR0024	UGR	LTNP	151	13	2	Female	Round_1_Hiseq2500
gi_21713630_emb_AX453977.1__Sequence_3_from_Patent_WO0200883	Canine morbillivirus	ssRNA(-)	Morbillivirus	Paramyxoviridae	Mononegavirales	Monjiviricetes	Haploviricotina	Negarnaviricota	comp9218_c0_seq1	111	98	2	C8N11ACXX-2-ID11	UGR0118	UGR	RP	24	7	64	Male	Round_1_Hiseq2500
gi_21713630_emb_AX453977.1__Sequence_3_from_Patent_WO0200883	Canine morbillivirus	ssRNA(-)	Morbillivirus	Paramyxoviridae	Mononegavirales	Monjiviricetes	Haploviricotina	Negarnaviricota	comp10994_c0_seq1	102	100	2	C8N11ACXX-7-ID08	UGR0123	UGR	LTNP	185	16	2	Female	Round_1_Hiseq2500
gi_21713630_emb_AX453977.1__Sequence_3_from_Patent_WO0200883	Canine morbillivirus	ssRNA(-)	Morbillivirus	Paramyxoviridae	Mononegavirales	Monjiviricetes	Haploviricotina	Negarnaviricota	comp1795_c0_seq1	101	99	4	C8N11ACXX-4-ID06	UGR0141	UGR	RP	20	4	23	Female	Round_1_Hiseq2500
gi_21713630_emb_AX453977.1__Sequence_3_from_Patent_WO0200883	Canine morbillivirus	ssRNA(-)	Morbillivirus	Paramyxoviridae	Mononegavirales	Monjiviricetes	Haploviricotina	Negarnaviricota	comp14829_c0_seq1	140	100	3	C8CWYACXX-4-ID07	UGR0162	UGR	RP	29	7	57	Male	Round_1_Hiseq2500
gi_21713630_emb_AX453977.1__Sequence_3_from_Patent_WO0200883	Canine morbillivirus	ssRNA(-)	Morbillivirus	Paramyxoviridae	Mononegavirales	Monjiviricetes	Haploviricotina	Negarnaviricota	comp2863_c0_seq1	276	100	6	C8N11ACXX-1-ID06	UGR0193	UGR	LTNP	141	12	0	Female	Round_1_Hiseq2500
gi_21713630_emb_AX453977.1__Sequence_3_from_Patent_WO0200883	Canine morbillivirus	ssRNA(-)	Morbillivirus	Paramyxoviridae	Mononegavirales	Monjiviricetes	Haploviricotina	Negarnaviricota	comp2621_c0_seq1	148	100	4	C8CWYACXX-4-ID09	UGR0213	UGR	LTNP	211	18	0	Female	Round_1_Hiseq2500
gi_21713630_emb_AX453977.1__Sequence_3_from_Patent_WO0200883	Canine morbillivirus	ssRNA(-)	Morbillivirus	Paramyxoviridae	Mononegavirales	Monjiviricetes	Haploviricotina	Negarnaviricota	comp7800_c0_seq1	108	100	2	C8N11ACXX-8-ID11	UGR0219	UGR	LTNP	158	15	27	Female	Round_1_Hiseq2500
gi_21713630_emb_AX453977.1__Sequence_3_from_Patent_WO0200883	Canine morbillivirus	ssRNA(-)	Morbillivirus	Paramyxoviridae	Mononegavirales	Monjiviricetes	Haploviricotina	Negarnaviricota	comp2412_c0_seq1	147	99	5	C8N11ACXX-1-ID10	UGR0220	UGR	LTNP	242	19	-8	Female	Round_1_Hiseq2500
gi_21713630_emb_AX453977.1__Sequence_3_from_Patent_WO0200883	Canine morbillivirus	ssRNA(-)	Morbillivirus	Paramyxoviridae	Mononegavirales	Monjiviricetes	Haploviricotina	Negarnaviricota	comp6776_c0_seq1	109	100	2	C8CWYACXX-2-ID04	UGR0231	UGR	LTNP	164	14	3	Female	Round_1_Hiseq2500
gi_21713630_emb_AX453977.1__Sequence_3_from_Patent_WO0200883	Canine morbillivirus	ssRNA(-)	Morbillivirus	Paramyxoviridae	Mononegavirales	Monjiviricetes	Haploviricotina	Negarnaviricota	comp5477_c0_seq1	145	100	3	C8FHBACXX-6-ID01	UGR0249	UGR	RP	24	10	102	Male	Round_1_Hiseq2500
gi_21713630_emb_AX453977.1__Sequence_3_from_Patent_WO0200883	Canine morbillivirus	ssRNA(-)	Morbillivirus	Paramyxoviridae	Mononegavirales	Monjiviricetes	Haploviricotina	Negarnaviricota	comp5393_c0_seq1	180	100	6	C8FLTACXX-4-ID07	UGR0272	UGR	RP	11	4	37	Male	Round_1_Hiseq2500
gi_109255272_ref_NC_008168.1__Choristoneura_occidentalis_granulovirus,_complete_genome	Choristoneura fumiferana granulovirus	dsDNA	Betabaculovirus	Baculoviridae	0	0	0	0	comp1429_c0_seq1	277	100	36	C6Y2HACXX-4-ID04	BWR0008	BWR	RP	40	12	111	Male	Round_1_Hiseq2500
gi_109255272_ref_NC_008168.1__Choristoneura_occidentalis_granulovirus,_complete_genome	Choristoneura fumiferana granulovirus	dsDNA	Betabaculovirus	Baculoviridae	0	0	0	0	comp7357_c0_seq1	494	90	11	C7KRVACXX-7-ID10	BWR0141	BWR	LTNP	147	20	97	Female	Round_1_Hiseq2500
gi_109255272_ref_NC_008168.1__Choristoneura_occidentalis_granulovirus,_complete_genome	Choristoneura fumiferana granulovirus	dsDNA	Betabaculovirus	Baculoviridae	0	0	0	0	comp1430_c0_seq1	655	90	25	C6WD7ACXX-2-ID05	UGR0029	UGR	LTNP	155	13	0	Female	Round_1_Hiseq2500
gi_109255272_ref_NC_008168.1__Choristoneura_occidentalis_granulovirus,_complete_genome	Choristoneura fumiferana granulovirus	dsDNA	Betabaculovirus	Baculoviridae	0	0	0	0	comp3310_c0_seq1	696	90	41	C6WD7ACXX-4-ID04	UGR0048	UGR	RP	28	9	81	Male	Round_1_Hiseq2500
gi_109255272_ref_NC_008168.1__Choristoneura_occidentalis_granulovirus,_complete_genome	Choristoneura fumiferana granulovirus	dsDNA	Betabaculovirus	Baculoviridae	0	0	0	0	comp1018_c0_seq1	726	90	41	C8FHBACXX-4-ID10	UGR0238	UGR	LTNP	193	16	4	Male	Round_1_Hiseq2500
gi_194021541_gb_EU078592.1__Enterobacteria_phage_DE3,_complete_genome	Escherichia virus DE3	dsDNA	Lambdavirus	Siphoviridae	Caudovirales	0	0	0	comp18702_c0_seq1	317	100	6	C6WD7ACXX-4-ID08	UGR0052	UGR	LTNP	137	12	1	Female	Round_1_Hiseq2500
gi_9634155_ref_NC_002167.1__Enterobacteria_phage_HK97,_complete_genome	Escherichia virus HK97	dsDNA	Hk97virus	Siphoviridae	Caudovirales	0	0	0	comp12155_c0_seq1	120	100	2	C6WD7ACXX-4-ID02	UGR0047	UGR	LTNP	134	11	0	Female	Round_1_Hiseq2500
gi_9634155_ref_NC_002167.1__Enterobacteria_phage_HK97,_complete_genome	Escherichia virus HK97	dsDNA	Hk97virus	Siphoviridae	Caudovirales	0	0	0	comp12373_c0_seq1	116	100	2	C6M4CACXX-5-ID01	UGR0066	UGR	LTNP	144	13	12	Male	Round_1_Hiseq2500
gi_9626243_ref_NC_001416.1__Enterobacteria_phage_lambda,_complete_genome	Escherichia virus Lambda	dsDNA	Lambdavirus	Siphoviridae	Caudovirales	0	0	0	comp6328_c0_seq1	120	100	2	C6Y2HACXX-2-ID12	BWR0024	BWR	RP	18	9	100	Male	Round_1_Hiseq2500
gi_9626243_ref_NC_001416.1__Enterobacteria_phage_lambda,_complete_genome	Escherichia virus Lambda	dsDNA	Lambdavirus	Siphoviridae	Caudovirales	0	0	0	comp28448_c0_seq1	102	100	2	C6Y98ACXX-4-ID03	BWR0050	BWR	RP	33	9	75	Male	Round_1_Hiseq2500
gi_9626243_ref_NC_001416.1__Enterobacteria_phage_lambda,_complete_genome	Escherichia virus Lambda	dsDNA	Lambdavirus	Siphoviridae	Caudovirales	0	0	0	comp7587_c0_seq1	119	100	2	C6Y23ACXX-3-ID03	BWR0063	BWR	LTNP	180	17	27	Female	Round_1_Hiseq2500
gi_9626243_ref_NC_001416.1__Enterobacteria_phage_lambda,_complete_genome	Escherichia virus Lambda	dsDNA	Lambdavirus	Siphoviridae	Caudovirales	0	0	0	comp21898_c0_seq1	114	100	2	C7KHFACXX-3-ID02	BWR0161	BWR	RP	5	9	103	Male	Round_1_Hiseq2500
gi_9626243_ref_NC_001416.1__Enterobacteria_phage_lambda,_complete_genome	Escherichia virus Lambda	dsDNA	Lambdavirus	Siphoviridae	Caudovirales	0	0	0	comp9509_c0_seq1	125	100	2	C6M4CACXX-4-ID01	UGR0014	UGR	RP	9	2	17	Female	Round_1_Hiseq2500
gi_9626243_ref_NC_001416.1__Enterobacteria_phage_lambda,_complete_genome	Escherichia virus Lambda	dsDNA	Lambdavirus	Siphoviridae	Caudovirales	0	0	0	comp6947_c0_seq1	126	100	2	C6M4CACXX-7-ID08	UGR0024	UGR	LTNP	151	13	2	Female	Round_1_Hiseq2500
gi_9626243_ref_NC_001416.1__Enterobacteria_phage_lambda,_complete_genome	Escherichia virus Lambda	dsDNA	Lambdavirus	Siphoviridae	Caudovirales	0	0	0	comp5601_c0_seq1	227	100	5	C6M4CACXX-7-ID10	UGR0025	UGR	LTNP	179	15	0	Female	Round_1_Hiseq2500
gi_9626243_ref_NC_001416.1__Enterobacteria_phage_lambda,_complete_genome	Escherichia virus Lambda	dsDNA	Lambdavirus	Siphoviridae	Caudovirales	0	0	0	comp5572_c0_seq1	178	100	4	C6WD7ACXX-2-ID01	UGR0027	UGR	LTNP	164	14	0	Female	Round_1_Hiseq2500
gi_9626243_ref_NC_001416.1__Enterobacteria_phage_lambda,_complete_genome	Escherichia virus Lambda	dsDNA	Lambdavirus	Siphoviridae	Caudovirales	0	0	0	comp9025_c0_seq1	213	100	4	C6WD7ACXX-2-ID07	UGR0030	UGR	LTNP	146	12	0	Female	Round_1_Hiseq2500
gi_9626243_ref_NC_001416.1__Enterobacteria_phage_lambda,_complete_genome	Escherichia virus Lambda	dsDNA	Lambdavirus	Siphoviridae	Caudovirales	0	0	0	comp6746_c0_seq1	209	100	4	C6M4CACXX-3-ID04	UGR0034	UGR	LTNP	138	12	0	Male	Round_1_Hiseq2500
gi_9626243_ref_NC_001416.1__Enterobacteria_phage_lambda,_complete_genome	Escherichia virus Lambda	dsDNA	Lambdavirus	Siphoviridae	Caudovirales	0	0	0	comp10403_c0_seq1	121	100	2	C6M4CACXX-3-ID06	UGR0035	UGR	RP	17	6	57	Male	Round_1_Hiseq2500
gi_9626243_ref_NC_001416.1__Enterobacteria_phage_lambda,_complete_genome	Escherichia virus Lambda	dsDNA	Lambdavirus	Siphoviridae	Caudovirales	0	0	0	comp5739_c0_seq1	164	99	4	C6M4CACXX-2-ID01	UGR0040	UGR	RP	28	12	121	Female	Round_1_Hiseq2500
gi_9626243_ref_NC_001416.1__Enterobacteria_phage_lambda,_complete_genome	Escherichia virus Lambda	dsDNA	Lambdavirus	Siphoviridae	Caudovirales	0	0	0	comp3467_c0_seq1	326	100	9	C6WD7ACXX-4-ID02	UGR0047	UGR	LTNP	134	11	0	Female	Round_1_Hiseq2500
gi_9626243_ref_NC_001416.1__Enterobacteria_phage_lambda,_complete_genome	Escherichia virus Lambda	dsDNA	Lambdavirus	Siphoviridae	Caudovirales	0	0	0	comp14045_c0_seq1	209	100	4	C6WD7ACXX-4-ID08	UGR0052	UGR	LTNP	137	12	1	Female	Round_1_Hiseq2500
gi_9626243_ref_NC_001416.1__Enterobacteria_phage_lambda,_complete_genome	Escherichia virus Lambda	dsDNA	Lambdavirus	Siphoviridae	Caudovirales	0	0	0	comp3599_c0_seq1	276	100	8	C6M4CACXX-5-ID01	UGR0066	UGR	LTNP	144	13	12	Male	Round_1_Hiseq2500
gi_56718463_ref_NC_003287.2__Enterobacteria_phage_M13,_complete_genome	Escherichia virus M13	ssDNA(+)	Inovirus	Inoviridae	0	0	0	0	comp13651_c0_seq1	147	100	3	C7KHFACXX-4-ID11	BWR0124	BWR	RP	12	5	54	Female	Round_1_Hiseq2500
gi_71842852_gb_DQ079879.1__Coliphage_NC29,_complete_genome	Escherichia virus NC29	ssDNA(+)	Alpha3microvirus	Microviridae	0	0	0	0	comp12531_c0_seq1	157	87	15	C8FHBACXX-2-ID05	UGR0119	UGR	RP	31	8	65	Male	Round_1_Hiseq2500
gi_5815307_gb_AF176029.1__Coliphage_phiX174_isolate_SC2,_complete_genome	Escherichia virus phiX174	ssDNA(+)	Phix174microvirus	Microviridae	0	0	0	0	comp7006_c0_seq1	111	96	4	C6Y2HACXX-3-ID01	BWR0001	BWR	LTNP	152	13	7	Female	Round_1_Hiseq2500
gi_9626372_ref_NC_001422.1__Enterobacteria_phage_phiX174,_complete_genome	Escherichia virus phiX174	ssDNA(+)	Phix174microvirus	Microviridae	0	0	0	0	comp265_c0_seq1	10772	100	104286	C6Y2HACXX-3-ID01	BWR0001	BWR	LTNP	152	13	7	Female	Round_1_Hiseq2500
gi_9626372_ref_NC_001422.1__Enterobacteria_phage_phiX174,_complete_genome	Escherichia virus phiX174	ssDNA(+)	Phix174microvirus	Microviridae	0	0	0	0	comp49_c0_seq1	10772	100	61516	C6Y2HACXX-3-ID03	BWR0002	BWR	RP	29	11	110	Male	Round_1_Hiseq2500
gi_9626372_ref_NC_001422.1__Enterobacteria_phage_phiX174,_complete_genome	Escherichia virus phiX174	ssDNA(+)	Phix174microvirus	Microviridae	0	0	0	0	comp105_c0_seq1	10772	100	58437	C6Y2HACXX-3-ID05	BWR0003	BWR	LTNP	219	16	0	Male	Round_1_Hiseq2500
gi_9626372_ref_NC_001422.1__Enterobacteria_phage_phiX174,_complete_genome	Escherichia virus phiX174	ssDNA(+)	Phix174microvirus	Microviridae	0	0	0	0	comp250_c0_seq1	10772	100	98629	C6Y2HACXX-3-ID07	BWR0004	BWR	LTNP	140	12	14	Female	Round_1_Hiseq2500
gi_9626372_ref_NC_001422.1__Enterobacteria_phage_phiX174,_complete_genome	Escherichia virus phiX174	ssDNA(+)	Phix174microvirus	Microviridae	0	0	0	0	comp144_c0_seq1	10772	100	73120	C6Y2HACXX-3-ID09	BWR0005	BWR	RP	22	13	99	Female	Round_1_Hiseq2500
gi_9626372_ref_NC_001422.1__Enterobacteria_phage_phiX174,_complete_genome	Escherichia virus phiX174	ssDNA(+)	Phix174microvirus	Microviridae	0	0	0	0	comp194_c0_seq1	10772	100	87217	C6Y2HACXX-3-ID11	BWR0006	BWR	LTNP	157	14	12	Female	Round_1_Hiseq2500
gi_9626372_ref_NC_001422.1__Enterobacteria_phage_phiX174,_complete_genome	Escherichia virus phiX174	ssDNA(+)	Phix174microvirus	Microviridae	0	0	0	0	comp167_c0_seq1	10772	100	47582	C6Y2HACXX-4-ID02	BWR0007	BWR	RP	3	8	97	Male	Round_1_Hiseq2500
gi_9626372_ref_NC_001422.1__Enterobacteria_phage_phiX174,_complete_genome	Escherichia virus phiX174	ssDNA(+)	Phix174microvirus	Microviridae	0	0	0	0	comp137_c0_seq1	10772	100	55660	C6Y2HACXX-4-ID04	BWR0008	BWR	RP	40	12	111	Male	Round_1_Hiseq2500
gi_9626372_ref_NC_001422.1__Enterobacteria_phage_phiX174,_complete_genome	Escherichia virus phiX174	ssDNA(+)	Phix174microvirus	Microviridae	0	0	0	0	comp144_c0_seq1	10772	100	70683	C6Y2HACXX-4-ID06	BWR0009	BWR	LTNP	145	13	19	Male	Round_1_Hiseq2500
gi_9626372_ref_NC_001422.1__Enterobacteria_phage_phiX174,_complete_genome	Escherichia virus phiX174	ssDNA(+)	Phix174microvirus	Microviridae	0	0	0	0	comp182_c0_seq1	10772	100	68960	C6Y2HACXX-4-ID08	BWR0010	BWR	RP	7	11	131	Male	Round_1_Hiseq2500
gi_9626372_ref_NC_001422.1__Enterobacteria_phage_phiX174,_complete_genome	Escherichia virus phiX174	ssDNA(+)	Phix174microvirus	Microviridae	0	0	0	0	comp240_c0_seq1	10772	100	66053	C6Y2HACXX-4-ID10	BWR0011	BWR	LTNP	155	15	27	Female	Round_1_Hiseq2500
gi_9626372_ref_NC_001422.1__Enterobacteria_phage_phiX174,_complete_genome	Escherichia virus phiX174	ssDNA(+)	Phix174microvirus	Microviridae	0	0	0	0	comp147_c0_seq1	10772	100	55003	C6Y2HACXX-4-ID12	BWR0012	BWR	LTNP	152	11	0	Female	Round_1_Hiseq2500
gi_9626372_ref_NC_001422.1__Enterobacteria_phage_phiX174,_complete_genome	Escherichia virus phiX174	ssDNA(+)	Phix174microvirus	Microviridae	0	0	0	0	comp206_c0_seq1	10772	100	79801	C6Y2HACXX-5-ID01	BWR0013	BWR	LTNP	145	17	62	Female	Round_1_Hiseq2500
gi_9626372_ref_NC_001422.1__Enterobacteria_phage_phiX174,_complete_genome	Escherichia virus phiX174	ssDNA(+)	Phix174microvirus	Microviridae	0	0	0	0	comp167_c0_seq1	10772	100	64098	C6Y2HACXX-5-ID03	BWR0014	BWR	RP	28	12	125	Female	Round_1_Hiseq2500
gi_9626372_ref_NC_001422.1__Enterobacteria_phage_phiX174,_complete_genome	Escherichia virus phiX174	ssDNA(+)	Phix174microvirus	Microviridae	0	0	0	0	comp178_c0_seq1	10772	100	73287	C6Y2HACXX-5-ID05	BWR0015	BWR	RP	25	13	134	Female	Round_1_Hiseq2500
gi_9626372_ref_NC_001422.1__Enterobacteria_phage_phiX174,_complete_genome	Escherichia virus phiX174	ssDNA(+)	Phix174microvirus	Microviridae	0	0	0	0	comp187_c0_seq1	10772	100	74842	C6Y2HACXX-5-ID07	BWR0016	BWR	LTNP	146	11	0	Female	Round_1_Hiseq2500
gi_71842887_gb_DQ079882.1__Coliphage_ID34,_complete_genome	Escherichia virus phiX174	ssDNA(+)	Phix174microvirus	Microviridae	0	0	0	0	comp1244_c0_seq1	107	89		C6Y2HACXX-5-ID09	BWR0017	BWR	RP	26	6	47	Male	Round_1_Hiseq2500
gi_9626372_ref_NC_001422.1__Enterobacteria_phage_phiX174,_complete_genome	Escherichia virus phiX174	ssDNA(+)	Phix174microvirus	Microviridae	0	0	0	0	comp161_c0_seq1	10772	100	77616	C6Y2HACXX-5-ID09	BWR0017	BWR	RP	26	6	47	Male	Round_1_Hiseq2500
gi_9626372_ref_NC_001422.1__Enterobacteria_phage_phiX174,_complete_genome	Escherichia virus phiX174	ssDNA(+)	Phix174microvirus	Microviridae	0	0	0	0	comp186_c0_seq1	10772	100	76712	C6Y2HACXX-5-ID11	BWR0018	BWR	RP	25	10	102	Female	Round_1_Hiseq2500
gi_9626372_ref_NC_001422.1__Enterobacteria_phage_phiX174,_complete_genome	Escherichia virus phiX174	ssDNA(+)	Phix174microvirus	Microviridae	0	0	0	0	comp83_c0_seq1	10772	100	61975	C6Y2HACXX-2-ID02	BWR0019	BWR	LTNP	121	14	50	Male	Round_1_Hiseq2500
gi_9626372_ref_NC_001422.1__Enterobacteria_phage_phiX174,_complete_genome	Escherichia virus phiX174	ssDNA(+)	Phix174microvirus	Microviridae	0	0	0	0	comp160_c0_seq1	10772	100	74267	C6Y2HACXX-2-ID04	BWR0020	BWR	RP	2	6	76	Male	Round_1_Hiseq2500
gi_9626372_ref_NC_001422.1__Enterobacteria_phage_phiX174,_complete_genome	Escherichia virus phiX174	ssDNA(+)	Phix174microvirus	Microviridae	0	0	0	0	comp153_c0_seq1	10772	100	82035	C6Y2HACXX-2-ID06	BWR0021	BWR	RP	37	11	103	Female	Round_1_Hiseq2500
gi_9626372_ref_NC_001422.1__Enterobacteria_phage_phiX174,_complete_genome	Escherichia virus phiX174	ssDNA(+)	Phix174microvirus	Microviridae	0	0	0	0	comp151_c0_seq1	10772	100	65870	C6Y2HACXX-2-ID08	BWR0022	BWR	RP	5	7	84	Male	Round_1_Hiseq2500
gi_9626372_ref_NC_001422.1__Enterobacteria_phage_phiX174,_complete_genome	Escherichia virus phiX174	ssDNA(+)	Phix174microvirus	Microviridae	0	0	0	0	comp182_c0_seq1	10772	100	67274	C6Y2HACXX-2-ID10	BWR0023	BWR	RP	18	9	100	Male	Round_1_Hiseq2500
gi_9626372_ref_NC_001422.1__Enterobacteria_phage_phiX174,_complete_genome	Escherichia virus phiX174	ssDNA(+)	Phix174microvirus	Microviridae	0	0	0	0	comp109_c0_seq1	10772	100	47824	C6Y2HACXX-2-ID12	BWR0024	BWR	RP	18	9	100	Male	Round_1_Hiseq2500
gi_9626372_ref_NC_001422.1__Enterobacteria_phage_phiX174,_complete_genome	Escherichia virus phiX174	ssDNA(+)	Phix174microvirus	Microviridae	0	0	0	0	comp130_c0_seq1	10772	100	61446	C6Y2HACXX-7-ID01	BWR0025	BWR	RP	2	6	76	Male	Round_1_Hiseq2500
gi_9626372_ref_NC_001422.1__Enterobacteria_phage_phiX174,_complete_genome	Escherichia virus phiX174	ssDNA(+)	Phix174microvirus	Microviridae	0	0	0	0	comp118_c0_seq1	10772	100	65315	C6Y2HACXX-7-ID03	BWR0026	BWR	RP	27	12	127	Female	Round_1_Hiseq2500
gi_9626372_ref_NC_001422.1__Enterobacteria_phage_phiX174,_complete_genome	Escherichia virus phiX174	ssDNA(+)	Phix174microvirus	Microviridae	0	0	0	0	comp167_c0_seq1	10772	100	75747	C6Y2HACXX-7-ID05	BWR0027	BWR	LTNP	171	17	30	Female	Round_1_Hiseq2500
gi_9626372_ref_NC_001422.1__Enterobacteria_phage_phiX174,_complete_genome	Escherichia virus phiX174	ssDNA(+)	Phix174microvirus	Microviridae	0	0	0	0	comp190_c0_seq1	10772	100	75565	C6Y2HACXX-7-ID07	BWR0028	BWR	RP	16	11	125	Male	Round_1_Hiseq2500
gi_216089_gb_M14428.1_S13CG_Bacteriophage_S13_circular_DNA,_complete_genome	Escherichia virus phiX174	ssDNA(+)	Phix174microvirus	Microviridae	0	0	0	0	comp239_c0_seq1	126	100	36	C6Y2HACXX-7-ID09	BWR0029	BWR	LTNP	156	13	4	Female	Round_1_Hiseq2500
gi_9626372_ref_NC_001422.1__Enterobacteria_phage_phiX174,_complete_genome	Escherichia virus phiX174	ssDNA(+)	Phix174microvirus	Microviridae	0	0	0	0	comp145_c0_seq1	10772	100	74090	C6Y2HACXX-7-ID09	BWR0029	BWR	LTNP	156	13	4	Female	Round_1_Hiseq2500
gi_9626372_ref_NC_001422.1__Enterobacteria_phage_phiX174,_complete_genome	Escherichia virus phiX174	ssDNA(+)	Phix174microvirus	Microviridae	0	0	0	0	comp134_c0_seq1	10772	100	74685	C6Y2HACXX-7-ID11	BWR0030	BWR	RP	35	12	111	Male	Round_1_Hiseq2500
gi_9626372_ref_NC_001422.1__Enterobacteria_phage_phiX174,_complete_genome	Escherichia virus phiX174	ssDNA(+)	Phix174microvirus	Microviridae	0	0	0	0	comp34_c0_seq1	10772	100	52177	C6Y23ACXX-2-ID02	BWR0031	BWR	LTNP	187	13	0	Female	Round_1_Hiseq2500
gi_9626372_ref_NC_001422.1__Enterobacteria_phage_phiX174,_complete_genome	Escherichia virus phiX174	ssDNA(+)	Phix174microvirus	Microviridae	0	0	0	0	comp105_c0_seq1	10772	100	59068	C6Y23ACXX-2-ID04	BWR0032	BWR	RP	30	12	122	Male	Round_1_Hiseq2500
gi_9626372_ref_NC_001422.1__Enterobacteria_phage_phiX174,_complete_genome	Escherichia virus phiX174	ssDNA(+)	Phix174microvirus	Microviridae	0	0	0	0	comp124_c0_seq1	10772	100	61529	C6Y23ACXX-2-ID06	BWR0033	BWR	RP	13	11	118	Female	Round_1_Hiseq2500
gi_125661465_gb_EF380018.1__Enterobacteria_phage_phiX174_isolate_30C90,_complete_genome	Escherichia virus phiX174	ssDNA(+)	Phix174microvirus	Microviridae	0	0	0	0	comp5283_c0_seq1	101	96	3	C6Y23ACXX-2-ID06	BWR0033	BWR	RP	13	11	118	Female	Round_1_Hiseq2500
gi_9626372_ref_NC_001422.1__Enterobacteria_phage_phiX174,_complete_genome	Escherichia virus phiX174	ssDNA(+)	Phix174microvirus	Microviridae	0	0	0	0	comp151_c0_seq1	10772	100	69487	C6Y23ACXX-2-ID08	BWR0034	BWR	RP	2	6	75	Male	Round_1_Hiseq2500
gi_9626372_ref_NC_001422.1__Enterobacteria_phage_phiX174,_complete_genome	Escherichia virus phiX174	ssDNA(+)	Phix174microvirus	Microviridae	0	0	0	0	comp117_c0_seq1	10772	100	49708	C6Y23ACXX-2-ID10	BWR0035	BWR	RP	4	7	79	Male	Round_1_Hiseq2500
gi_9626372_ref_NC_001422.1__Enterobacteria_phage_phiX174,_complete_genome	Escherichia virus phiX174	ssDNA(+)	Phix174microvirus	Microviridae	0	0	0	0	comp81_c0_seq1	10772	100	45961	C6Y23ACXX-2-ID12	BWR0036	BWR	RP	11	6	72	Male	Round_1_Hiseq2500
gi_9626372_ref_NC_001422.1__Enterobacteria_phage_phiX174,_complete_genome	Escherichia virus phiX174	ssDNA(+)	Phix174microvirus	Microviridae	0	0	0	0	comp233_c0_seq1	10772	100	54083	C6Y5DACXX-2-ID01	BWR0037	BWR	LTNP	158	13	2	Male	Round_1_Hiseq2500
gi_9626372_ref_NC_001422.1__Enterobacteria_phage_phiX174,_complete_genome	Escherichia virus phiX174	ssDNA(+)	Phix174microvirus	Microviridae	0	0	0	0	comp276_c0_seq1	10772	100	65072	C6Y5DACXX-2-ID03	BWR0038	BWR	RP	20	12	126	Female	Round_1_Hiseq2500
gi_9626372_ref_NC_001422.1__Enterobacteria_phage_phiX174,_complete_genome	Escherichia virus phiX174	ssDNA(+)	Phix174microvirus	Microviridae	0	0	0	0	comp221_c0_seq1	10772	100	48683	C6Y5DACXX-2-ID05	BWR0039	BWR	RP	14	11	127	Male	Round_1_Hiseq2500
gi_9626372_ref_NC_001422.1__Enterobacteria_phage_phiX174,_complete_genome	Escherichia virus phiX174	ssDNA(+)	Phix174microvirus	Microviridae	0	0	0	0	comp296_c0_seq1	10772	100	67210	C6Y5DACXX-2-ID07	BWR0040	BWR	RP	24	14	146	Female	Round_1_Hiseq2500
gi_9626372_ref_NC_001422.1__Enterobacteria_phage_phiX174,_complete_genome	Escherichia virus phiX174	ssDNA(+)	Phix174microvirus	Microviridae	0	0	0	0	comp281_c0_seq1	10772	100	61776	C6Y5DACXX-2-ID09	BWR0041	BWR	LTNP	144	10	0	Male	Round_1_Hiseq2500
gi_9626372_ref_NC_001422.1__Enterobacteria_phage_phiX174,_complete_genome	Escherichia virus phiX174	ssDNA(+)	Phix174microvirus	Microviridae	0	0	0	0	comp253_c0_seq1	10772	100	62980	C6Y5DACXX-2-ID11	BWR0042	BWR	LTNP	117	11	134	Male	Round_1_Hiseq2500
gi_9626372_ref_NC_001422.1__Enterobacteria_phage_phiX174,_complete_genome	Escherichia virus phiX174	ssDNA(+)	Phix174microvirus	Microviridae	0	0	0	0	comp177_c0_seq1	10772	100	47178	C7AYYACXX-3-ID02	BWR0043	BWR	RP	8	12	142	Male	Round_1_Hiseq2500
gi_9626372_ref_NC_001422.1__Enterobacteria_phage_phiX174,_complete_genome	Escherichia virus phiX174	ssDNA(+)	Phix174microvirus	Microviridae	0	0	0	0	comp181_c0_seq1	10772	100	66404	C7AYYACXX-3-ID04	BWR0044	BWR	RP	38	11	103	Female	Round_1_Hiseq2500
gi_9626372_ref_NC_001422.1__Enterobacteria_phage_phiX174,_complete_genome	Escherichia virus phiX174	ssDNA(+)	Phix174microvirus	Microviridae	0	0	0	0	comp163_c0_seq1	10772	100	68632	C7AYYACXX-3-ID06	BWR0045	BWR	RP	17	12	134	Male	Round_1_Hiseq2500
gi_9626372_ref_NC_001422.1__Enterobacteria_phage_phiX174,_complete_genome	Escherichia virus phiX174	ssDNA(+)	Phix174microvirus	Microviridae	0	0	0	0	comp198_c0_seq1	10772	100	64559	C7AYYACXX-3-ID08	BWR0046	BWR	LTNP	118	10	12	Male	Round_1_Hiseq2500
gi_9626372_ref_NC_001422.1__Enterobacteria_phage_phiX174,_complete_genome	Escherichia virus phiX174	ssDNA(+)	Phix174microvirus	Microviridae	0	0	0	0	comp173_c0_seq1	10772	100	55358	C7AYYACXX-3-ID10	BWR0047	BWR	RP	30	8	75	Male	Round_1_Hiseq2500
gi_9626372_ref_NC_001422.1__Enterobacteria_phage_phiX174,_complete_genome	Escherichia virus phiX174	ssDNA(+)	Phix174microvirus	Microviridae	0	0	0	0	comp81_c0_seq1	10772	100	35130	C7AYYACXX-3-ID12	BWR0048	BWR	RP	20	8	80	Male	Round_1_Hiseq2500
gi_9626372_ref_NC_001422.1__Enterobacteria_phage_phiX174,_complete_genome	Escherichia virus phiX174	ssDNA(+)	Phix174microvirus	Microviridae	0	0	0	0	comp288_c0_seq1	10772	100	55096	C6Y98ACXX-4-ID01	BWR0049	BWR	RP	11	12	136	Female	Round_1_Hiseq2500
gi_9626372_ref_NC_001422.1__Enterobacteria_phage_phiX174,_complete_genome	Escherichia virus phiX174	ssDNA(+)	Phix174microvirus	Microviridae	0	0	0	0	comp429_c0_seq1	10772	100	69301	C6Y98ACXX-4-ID03	BWR0050	BWR	RP	33	9	75	Male	Round_1_Hiseq2500
gi_9626372_ref_NC_001422.1__Enterobacteria_phage_phiX174,_complete_genome	Escherichia virus phiX174	ssDNA(+)	Phix174microvirus	Microviridae	0	0	0	0	comp279_c0_seq1	10772	100	47765	C6Y98ACXX-4-ID05	BWR0051	BWR	RP	5	12	146	Female	Round_1_Hiseq2500
gi_9626372_ref_NC_001422.1__Enterobacteria_phage_phiX174,_complete_genome	Escherichia virus phiX174	ssDNA(+)	Phix174microvirus	Microviridae	0	0	0	0	comp515_c0_seq1	10772	100	73170	C6Y98ACXX-4-ID07	BWR0053	BWR	LTNP	131	14	38	Female	Round_1_Hiseq2500
gi_9626372_ref_NC_001422.1__Enterobacteria_phage_phiX174,_complete_genome	Escherichia virus phiX174	ssDNA(+)	Phix174microvirus	Microviridae	0	0	0	0	comp608_c0_seq1	10772	100	75253	C6Y98ACXX-4-ID09	BWR0054	BWR	RP	44	15	139	Female	Round_1_Hiseq2500
gi_9626372_ref_NC_001422.1__Enterobacteria_phage_phiX174,_complete_genome	Escherichia virus phiX174	ssDNA(+)	Phix174microvirus	Microviridae	0	0	0	0	comp380_c0_seq1	10772	100	69242	C6Y98ACXX-4-ID11	BWR0055	BWR	RP	44	15	139	Female	Round_1_Hiseq2500
gi_9626372_ref_NC_001422.1__Enterobacteria_phage_phiX174,_complete_genome	Escherichia virus phiX174	ssDNA(+)	Phix174microvirus	Microviridae	0	0	0	0	comp111_c0_seq1	10772	100	46857	C6Y23ACXX-3-ID01	BWR0062	BWR	RP	17	10	114	Male	Round_1_Hiseq2500
gi_9626372_ref_NC_001422.1__Enterobacteria_phage_phiX174,_complete_genome	Escherichia virus phiX174	ssDNA(+)	Phix174microvirus	Microviridae	0	0	0	0	comp113_c0_seq1	10772	100	56293	C6Y23ACXX-3-ID03	BWR0063	BWR	LTNP	180	17	27	Female	Round_1_Hiseq2500
gi_9626372_ref_NC_001422.1__Enterobacteria_phage_phiX174,_complete_genome	Escherichia virus phiX174	ssDNA(+)	Phix174microvirus	Microviridae	0	0	0	0	comp31_c0_seq1	10772	100	54965	C6Y23ACXX-3-ID05	BWR0064	BWR	LTNP	156	17	55	Female	Round_1_Hiseq2500
gi_9626372_ref_NC_001422.1__Enterobacteria_phage_phiX174,_complete_genome	Escherichia virus phiX174	ssDNA(+)	Phix174microvirus	Microviridae	0	0	0	0	comp137_c0_seq1	10772	100	68366	C6Y23ACXX-3-ID07	BWR0065	BWR	RP	28	9	86	Female	Round_1_Hiseq2500
gi_9626372_ref_NC_001422.1__Enterobacteria_phage_phiX174,_complete_genome	Escherichia virus phiX174	ssDNA(+)	Phix174microvirus	Microviridae	0	0	0	0	comp134_c0_seq1	10772	100	66256	C6Y23ACXX-3-ID09	BWR0066	BWR	RP	25	12	129	Male	Round_1_Hiseq2500
gi_9626372_ref_NC_001422.1__Enterobacteria_phage_phiX174,_complete_genome	Escherichia virus phiX174	ssDNA(+)	Phix174microvirus	Microviridae	0	0	0	0	comp103_c0_seq1	10772	100	59330	C6Y23ACXX-3-ID11	BWR0067	BWR	RP	25	8	80	Male	Round_1_Hiseq2500
gi_9626372_ref_NC_001422.1__Enterobacteria_phage_phiX174,_complete_genome	Escherichia virus phiX174	ssDNA(+)	Phix174microvirus	Microviridae	0	0	0	0	comp131_c0_seq1	10772	100	54678	C6Y2HACXX-6-ID02	BWR0068	BWR	RP	11	3	33	Female	Round_1_Hiseq2500
gi_9626372_ref_NC_001422.1__Enterobacteria_phage_phiX174,_complete_genome	Escherichia virus phiX174	ssDNA(+)	Phix174microvirus	Microviridae	0	0	0	0	comp203_c0_seq1	10772	100	92942	C6Y2HACXX-6-ID04	BWR0069	BWR	RP	7	9	104	Male	Round_1_Hiseq2500
gi_9626372_ref_NC_001422.1__Enterobacteria_phage_phiX174,_complete_genome	Escherichia virus phiX174	ssDNA(+)	Phix174microvirus	Microviridae	0	0	0	0	comp138_c0_seq1	10772	100	77601	C6Y2HACXX-6-ID06	BWR0070	BWR	RP	3	6	75	Male	Round_1_Hiseq2500
gi_216089_gb_M14428.1_S13CG_Bacteriophage_S13_circular_DNA,_complete_genome	Escherichia virus phiX174	ssDNA(+)	Phix174microvirus	Microviridae	0	0	0	0	comp3849_c0_seq1	106	89	12	C6Y2HACXX-6-ID08	BWR0071	BWR	RP	3	8	104	Female	Round_1_Hiseq2500
gi_9626372_ref_NC_001422.1__Enterobacteria_phage_phiX174,_complete_genome	Escherichia virus phiX174	ssDNA(+)	Phix174microvirus	Microviridae	0	0	0	0	comp152_c0_seq1	10772	100	76207	C6Y2HACXX-6-ID08	BWR0071	BWR	RP	3	8	104	Female	Round_1_Hiseq2500
gi_9626372_ref_NC_001422.1__Enterobacteria_phage_phiX174,_complete_genome	Escherichia virus phiX174	ssDNA(+)	Phix174microvirus	Microviridae	0	0	0	0	comp108_c0_seq1	10772	100	49589	C6Y2HACXX-6-ID10	BWR0072	BWR	LTNP	163	12	0	Female	Round_1_Hiseq2500
gi_9626372_ref_NC_001422.1__Enterobacteria_phage_phiX174,_complete_genome	Escherichia virus phiX174	ssDNA(+)	Phix174microvirus	Microviridae	0	0	0	0	comp123_c0_seq1	10772	100	53289	C6Y2HACXX-6-ID12	BWR0073	BWR	RP	16	10	106	Male	Round_1_Hiseq2500
gi_9626372_ref_NC_001422.1__Enterobacteria_phage_phiX174,_complete_genome	Escherichia virus phiX174	ssDNA(+)	Phix174microvirus	Microviridae	0	0	0	0	comp325_c0_seq1	10772	100	57043	C6Y98ACXX-2-ID01	BWR0074	BWR	RP	28	10	102	Male	Round_1_Hiseq2500
gi_9626372_ref_NC_001422.1__Enterobacteria_phage_phiX174,_complete_genome	Escherichia virus phiX174	ssDNA(+)	Phix174microvirus	Microviridae	0	0	0	0	comp152_c0_seq1	10772	100	38285	C6Y98ACXX-2-ID03	BWR0075	BWR	RP	1	9	109	Male	Round_1_Hiseq2500
gi_9626372_ref_NC_001422.1__Enterobacteria_phage_phiX174,_complete_genome	Escherichia virus phiX174	ssDNA(+)	Phix174microvirus	Microviridae	0	0	0	0	comp373_c0_seq1	10772	100	60962	C6Y98ACXX-2-ID05	BWR0076	BWR	RP	20	3	25	Male	Round_1_Hiseq2500
gi_9626372_ref_NC_001422.1__Enterobacteria_phage_phiX174,_complete_genome	Escherichia virus phiX174	ssDNA(+)	Phix174microvirus	Microviridae	0	0	0	0	comp267_c0_seq1	10772	100	58784	C6Y98ACXX-2-ID07	BWR0077	BWR	RP	12	12	133	Male	Round_1_Hiseq2500
gi_9626372_ref_NC_001422.1__Enterobacteria_phage_phiX174,_complete_genome	Escherichia virus phiX174	ssDNA(+)	Phix174microvirus	Microviridae	0	0	0	0	comp413_c0_seq1	10772	100	64918	C6Y98ACXX-2-ID09	BWR0078	BWR	RP	10	4	46	Female	Round_1_Hiseq2500
gi_9626372_ref_NC_001422.1__Enterobacteria_phage_phiX174,_complete_genome	Escherichia virus phiX174	ssDNA(+)	Phix174microvirus	Microviridae	0	0	0	0	comp635_c0_seq1	10772	100	95324	C6Y98ACXX-2-ID11	BWR0079	BWR	RP	23	12	129	Male	Round_1_Hiseq2500
gi_9626372_ref_NC_001422.1__Enterobacteria_phage_phiX174,_complete_genome	Escherichia virus phiX174	ssDNA(+)	Phix174microvirus	Microviridae	0	0	0	0	comp144_c0_seq1	10772	100	59433	C6Y2HACXX-8-ID01	BWR0086	BWR	RP	33	10	95	Male	Round_1_Hiseq2500
gi_9626372_ref_NC_001422.1__Enterobacteria_phage_phiX174,_complete_genome	Escherichia virus phiX174	ssDNA(+)	Phix174microvirus	Microviridae	0	0	0	0	comp203_c0_seq1	10772	100	80444	C6Y2HACXX-8-ID03	BWR0087	BWR	LTNP	189	15	0	Female	Round_1_Hiseq2500
gi_9626372_ref_NC_001422.1__Enterobacteria_phage_phiX174,_complete_genome	Escherichia virus phiX174	ssDNA(+)	Phix174microvirus	Microviridae	0	0	0	0	comp115_c0_seq1	10772	100	47676	C6Y2HACXX-8-ID05	BWR0088	BWR	RP	10	10	117	Female	Round_1_Hiseq2500
gi_9626372_ref_NC_001422.1__Enterobacteria_phage_phiX174,_complete_genome	Escherichia virus phiX174	ssDNA(+)	Phix174microvirus	Microviridae	0	0	0	0	comp191_c0_seq1	10772	100	75371	C6Y2HACXX-8-ID07	BWR0089	BWR	RP	25	12	126	Female	Round_1_Hiseq2500
gi_9626372_ref_NC_001422.1__Enterobacteria_phage_phiX174,_complete_genome	Escherichia virus phiX174	ssDNA(+)	Phix174microvirus	Microviridae	0	0	0	0	comp268_c0_seq1	10772	100	93179	C6Y2HACXX-8-ID09	BWR0090	BWR	RP	4	6	70	Male	Round_1_Hiseq2500
gi_9626372_ref_NC_001422.1__Enterobacteria_phage_phiX174,_complete_genome	Escherichia virus phiX174	ssDNA(+)	Phix174microvirus	Microviridae	0	0	0	0	comp186_c0_seq1	10772	100	62687	C6Y2HACXX-8-ID11	BWR0091	BWR	RP	7	10	118	Male	Round_1_Hiseq2500
gi_9626372_ref_NC_001422.1__Enterobacteria_phage_phiX174,_complete_genome	Escherichia virus phiX174	ssDNA(+)	Phix174microvirus	Microviridae	0	0	0	0	comp298_c0_seq1	10772	100	50819	C7L67ACXX-8-ID01	BWR0093	BWR	RP	5	12	148	Female	Round_1_Hiseq2500
gi_9626372_ref_NC_001422.1__Enterobacteria_phage_phiX174,_complete_genome	Escherichia virus phiX174	ssDNA(+)	Phix174microvirus	Microviridae	0	0	0	0	comp321_c0_seq1	10772	100	49704	C7L67ACXX-8-ID03	BWR0094	BWR	RP	7	11	127	Male	Round_1_Hiseq2500
gi_9626372_ref_NC_001422.1__Enterobacteria_phage_phiX174,_complete_genome	Escherichia virus phiX174	ssDNA(+)	Phix174microvirus	Microviridae	0	0	0	0	comp239_c0_seq1	10772	100	57653	C7L67ACXX-8-ID05	BWR0095	BWR	RP	18	8	78	Female	Round_1_Hiseq2500
gi_71842911_gb_DQ079884.1__Coliphage_NC1,_complete_genome	Escherichia virus phiX174	ssDNA(+)	Phix174microvirus	Microviridae	0	0	0	0	comp5933_c0_seq1	102	89	70	C7L67ACXX-8-ID07	BWR0096	BWR	RP	26	13	131	Female	Round_1_Hiseq2500
gi_9626372_ref_NC_001422.1__Enterobacteria_phage_phiX174,_complete_genome	Escherichia virus phiX174	ssDNA(+)	Phix174microvirus	Microviridae	0	0	0	0	comp290_c0_seq1	10772	100	56643	C7L67ACXX-8-ID07	BWR0096	BWR	RP	26	13	131	Female	Round_1_Hiseq2500
gi_9626372_ref_NC_001422.1__Enterobacteria_phage_phiX174,_complete_genome	Escherichia virus phiX174	ssDNA(+)	Phix174microvirus	Microviridae	0	0	0	0	comp85_c0_seq1	10772	100	60724	C7L67ACXX-8-ID09	BWR0097	BWR	LTNP	174	14	0	Female	Round_1_Hiseq2500
gi_9626372_ref_NC_001422.1__Enterobacteria_phage_phiX174,_complete_genome	Escherichia virus phiX174	ssDNA(+)	Phix174microvirus	Microviridae	0	0	0	0	comp306_c0_seq1	10772	100	58001	C7L67ACXX-8-ID11	BWR0098	BWR	RP	12	9	106	Female	Round_1_Hiseq2500
gi_9626372_ref_NC_001422.1__Enterobacteria_phage_phiX174,_complete_genome	Escherichia virus phiX174	ssDNA(+)	Phix174microvirus	Microviridae	0	0	0	0	comp1535_c0_seq1	10772	100	62717	C7KHFACXX-2-ID01	BWR0106	BWR	LTNP	141	12	3	Male	Round_1_Hiseq2500
gi_9626372_ref_NC_001422.1__Enterobacteria_phage_phiX174,_complete_genome	Escherichia virus phiX174	ssDNA(+)	Phix174microvirus	Microviridae	0	0	0	0	comp521_c0_seq1	10772	100	71016	C7KHFACXX-2-ID03	BWR0107	BWR	RP	43	13	122	Male	Round_1_Hiseq2500
gi_9626372_ref_NC_001422.1__Enterobacteria_phage_phiX174,_complete_genome	Escherichia virus phiX174	ssDNA(+)	Phix174microvirus	Microviridae	0	0	0	0	comp243_c0_seq1	10772	100	55341	C7KHFACXX-2-ID05	BWR0108	BWR	LTNP	197	19	31	Male	Round_1_Hiseq2500
gi_9626372_ref_NC_001422.1__Enterobacteria_phage_phiX174,_complete_genome	Escherichia virus phiX174	ssDNA(+)	Phix174microvirus	Microviridae	0	0	0	0	comp727_c0_seq1	10772	100	64549	C7KHFACXX-2-ID07	BWR0109	BWR	RP	41	11	91	Female	Round_1_Hiseq2500
gi_9626372_ref_NC_001422.1__Enterobacteria_phage_phiX174,_complete_genome	Escherichia virus phiX174	ssDNA(+)	Phix174microvirus	Microviridae	0	0	0	0	comp258_c0_seq1	10772	100	61632	C7KHFACXX-2-ID09	BWR0110	BWR	RP	12	9	106	Female	Round_1_Hiseq2500
gi_9626372_ref_NC_001422.1__Enterobacteria_phage_phiX174,_complete_genome	Escherichia virus phiX174	ssDNA(+)	Phix174microvirus	Microviridae	0	0	0	0	comp313_c0_seq1	10772	100	59294	C7KHFACXX-2-ID11	BWR0111	BWR	LTNP	129	15	48	Female	Round_1_Hiseq2500
gi_9626372_ref_NC_001422.1__Enterobacteria_phage_phiX174,_complete_genome	Escherichia virus phiX174	ssDNA(+)	Phix174microvirus	Microviridae	0	0	0	0	comp99_c0_seq1	10772	100	54275	C7L67ACXX-7-ID02	BWR0112	BWR	LTNP	181	18	41	Male	Round_1_Hiseq2500
gi_9626372_ref_NC_001422.1__Enterobacteria_phage_phiX174,_complete_genome	Escherichia virus phiX174	ssDNA(+)	Phix174microvirus	Microviridae	0	0	0	0	comp290_c0_seq1	10772	100	68555	C7L67ACXX-7-ID04	BWR0113	BWR	LTNP	179	15	12	Female	Round_1_Hiseq2500
gi_9626372_ref_NC_001422.1__Enterobacteria_phage_phiX174,_complete_genome	Escherichia virus phiX174	ssDNA(+)	Phix174microvirus	Microviridae	0	0	0	0	comp218_c0_seq1	10772	100	65312	C7L67ACXX-7-ID06	BWR0115	BWR	RP	7	8	88	Male	Round_1_Hiseq2500
gi_9626372_ref_NC_001422.1__Enterobacteria_phage_phiX174,_complete_genome	Escherichia virus phiX174	ssDNA(+)	Phix174microvirus	Microviridae	0	0	0	0	comp94_c0_seq1	10796	100	54661	C7L67ACXX-7-ID08	BWR0116	BWR	LTNP	166	17	41	Female	Round_1_Hiseq2500
gi_9626372_ref_NC_001422.1__Enterobacteria_phage_phiX174,_complete_genome	Escherichia virus phiX174	ssDNA(+)	Phix174microvirus	Microviridae	0	0	0	0	comp232_c0_seq1	10772	100	51267	C7L67ACXX-7-ID10	BWR0117	BWR	RP	20	13	138	Female	Round_1_Hiseq2500
gi_9626372_ref_NC_001422.1__Enterobacteria_phage_phiX174,_complete_genome	Escherichia virus phiX174	ssDNA(+)	Phix174microvirus	Microviridae	0	0	0	0	comp83_c0_seq1	10796	100	53281	C7L67ACXX-7-ID12	BWR0118	BWR	LTNP	172	21	90	Female	Round_1_Hiseq2500
gi_9626372_ref_NC_001422.1__Enterobacteria_phage_phiX174,_complete_genome	Escherichia virus phiX174	ssDNA(+)	Phix174microvirus	Microviridae	0	0	0	0	comp583_c0_seq1	10772	100	58229	C7KHFACXX-4-ID01	BWR0119	BWR	RP	14	11	125	Male	Round_1_Hiseq2500
gi_9626372_ref_NC_001422.1__Enterobacteria_phage_phiX174,_complete_genome	Escherichia virus phiX174	ssDNA(+)	Phix174microvirus	Microviridae	0	0	0	0	comp461_c0_seq1	10772	100	65854	C7KHFACXX-4-ID03	BWR0120	BWR	LTNP	176	19	55	Male	Round_1_Hiseq2500
gi_9626372_ref_NC_001422.1__Enterobacteria_phage_phiX174,_complete_genome	Escherichia virus phiX174	ssDNA(+)	Phix174microvirus	Microviridae	0	0	0	0	comp145_c0_seq1	10772	100	62671	C7KHFACXX-4-ID05	BWR0121	BWR	LTNP	148	14	28	Male	Round_1_Hiseq2500
gi_9626372_ref_NC_001422.1__Enterobacteria_phage_phiX174,_complete_genome	Escherichia virus phiX174	ssDNA(+)	Phix174microvirus	Microviridae	0	0	0	0	comp354_c0_seq1	10772	100	71017	C7KHFACXX-4-ID07	BWR0122	BWR	RP	34	10	96	Female	Round_1_Hiseq2500
gi_9626372_ref_NC_001422.1__Enterobacteria_phage_phiX174,_complete_genome	Escherichia virus phiX174	ssDNA(+)	Phix174microvirus	Microviridae	0	0	0	0	comp342_c0_seq1	10772	100	69670	C7KHFACXX-4-ID09	BWR0123	BWR	RP	18	12	130	Female	Round_1_Hiseq2500
gi_216089_gb_M14428.1_S13CG_Bacteriophage_S13_circular_DNA,_complete_genome	Escherichia virus phiX174	ssDNA(+)	Phix174microvirus	Microviridae	0	0	0	0	comp5408_c0_seq1	107	83	4	C7KHFACXX-4-ID11	BWR0124	BWR	RP	12	5	54	Female	Round_1_Hiseq2500
gi_9626372_ref_NC_001422.1__Enterobacteria_phage_phiX174,_complete_genome	Escherichia virus phiX174	ssDNA(+)	Phix174microvirus	Microviridae	0	0	0	0	comp348_c0_seq1	10772	100	69939	C7KHFACXX-4-ID11	BWR0124	BWR	RP	12	5	54	Female	Round_1_Hiseq2500
gi_9626372_ref_NC_001422.1__Enterobacteria_phage_phiX174,_complete_genome	Escherichia virus phiX174	ssDNA(+)	Phix174microvirus	Microviridae	0	0	0	0	comp350_c0_seq1	10772	100	45583	C7L67ACXX-2-ID02	BWR0125	BWR	RP	16	10	106	Female	Round_1_Hiseq2500
gi_9626372_ref_NC_001422.1__Enterobacteria_phage_phiX174,_complete_genome	Escherichia virus phiX174	ssDNA(+)	Phix174microvirus	Microviridae	0	0	0	0	comp122_c0_seq1	10772	100	58044	C7L67ACXX-2-ID04	BWR0126	BWR	RP	11	11	127	Male	Round_1_Hiseq2500
gi_9626372_ref_NC_001422.1__Enterobacteria_phage_phiX174,_complete_genome	Escherichia virus phiX174	ssDNA(+)	Phix174microvirus	Microviridae	0	0	0	0	comp914_c0_seq1	10772	100	65609	C7L67ACXX-2-ID06	BWR0127	BWR	RP	6	13	152	Male	Round_1_Hiseq2500
gi_9626372_ref_NC_001422.1__Enterobacteria_phage_phiX174,_complete_genome	Escherichia virus phiX174	ssDNA(+)	Phix174microvirus	Microviridae	0	0	0	0	comp275_c0_seq1	10772	100	51654	C7L67ACXX-2-ID08	BWR0128	BWR	RP	26	14	140	Female	Round_1_Hiseq2500
gi_9626372_ref_NC_001422.1__Enterobacteria_phage_phiX174,_complete_genome	Escherichia virus phiX174	ssDNA(+)	Phix174microvirus	Microviridae	0	0	0	0	comp405_c0_seq1	10772	100	51792	C7L67ACXX-2-ID10	BWR0129	BWR	LTNP	124	18	83	Female	Round_1_Hiseq2500
gi_9626372_ref_NC_001422.1__Enterobacteria_phage_phiX174,_complete_genome	Escherichia virus phiX174	ssDNA(+)	Phix174microvirus	Microviridae	0	0	0	0	comp278_c0_seq1	10772	100	46451	C7L67ACXX-2-ID12	BWR0130	BWR	RP	24	14	151	Male	Round_1_Hiseq2500
gi_9626372_ref_NC_001422.1__Enterobacteria_phage_phiX174,_complete_genome	Escherichia virus phiX174	ssDNA(+)	Phix174microvirus	Microviridae	0	0	0	0	comp98_c0_seq1	10772	100	18424	C7KRVACXX-4-ID01	BWR0131	BWR	LTNP	152	19	80	Female	Round_1_Hiseq2500
gi_9626372_ref_NC_001422.1__Enterobacteria_phage_phiX174,_complete_genome	Escherichia virus phiX174	ssDNA(+)	Phix174microvirus	Microviridae	0	0	0	0	comp509_c0_seq1	10772	100	20521	C7KRVACXX-4-ID03	BWR0132	BWR	LTNP	129	18	97	Male	Round_1_Hiseq2500
gi_9626372_ref_NC_001422.1__Enterobacteria_phage_phiX174,_complete_genome	Escherichia virus phiX174	ssDNA(+)	Phix174microvirus	Microviridae	0	0	0	0	comp282_c0_seq1	10772	100	18438	C7KRVACXX-4-ID05	BWR0133	BWR	LTNP	98	19	64	Female	Round_1_Hiseq2500
gi_9626372_ref_NC_001422.1__Enterobacteria_phage_phiX174,_complete_genome	Escherichia virus phiX174	ssDNA(+)	Phix174microvirus	Microviridae	0	0	0	0	comp274_c0_seq1	10772	100	21373	C7KRVACXX-7-ID02	BWR0137	BWR	LTNP	128	19	107	Female	Round_1_Hiseq2500
gi_9626372_ref_NC_001422.1__Enterobacteria_phage_phiX174,_complete_genome	Escherichia virus phiX174	ssDNA(+)	Phix174microvirus	Microviridae	0	0	0	0	comp67_c0_seq1	10772	100	20888	C7KRVACXX-7-ID04	BWR0138	BWR	RP	9	12	142	Male	Round_1_Hiseq2500
gi_9626372_ref_NC_001422.1__Enterobacteria_phage_phiX174,_complete_genome	Escherichia virus phiX174	ssDNA(+)	Phix174microvirus	Microviridae	0	0	0	0	comp91_c0_seq1	10772	100	24807	C7KRVACXX-7-ID06	BWR0139	BWR	LTNP	196	19	36	Female	Round_1_Hiseq2500
gi_9626372_ref_NC_001422.1__Enterobacteria_phage_phiX174,_complete_genome	Escherichia virus phiX174	ssDNA(+)	Phix174microvirus	Microviridae	0	0	0	0	comp243_c0_seq1	10772	100	21978	C7KRVACXX-7-ID08	BWR0140	BWR	LTNP	124	19	112	Female	Round_1_Hiseq2500
gi_9626372_ref_NC_001422.1__Enterobacteria_phage_phiX174,_complete_genome	Escherichia virus phiX174	ssDNA(+)	Phix174microvirus	Microviridae	0	0	0	0	comp245_c0_seq1	10772	100	24362	C7KRVACXX-7-ID10	BWR0141	BWR	LTNP	147	20	97	Female	Round_1_Hiseq2500
gi_9626372_ref_NC_001422.1__Enterobacteria_phage_phiX174,_complete_genome	Escherichia virus phiX174	ssDNA(+)	Phix174microvirus	Microviridae	0	0	0	0	comp241_c0_seq1	10772	100	22735	C7KRVACXX-7-ID12	BWR0142	BWR	LTNP	169	20	79	Female	Round_1_Hiseq2500
gi_9626372_ref_NC_001422.1__Enterobacteria_phage_phiX174,_complete_genome	Escherichia virus phiX174	ssDNA(+)	Phix174microvirus	Microviridae	0	0	0	0	comp1032_c0_seq1	10772	100	47823	C7L67ACXX-3-ID01	BWR0143	BWR	RP	44	13	121	Male	Round_1_Hiseq2500
gi_9626372_ref_NC_001422.1__Enterobacteria_phage_phiX174,_complete_genome	Escherichia virus phiX174	ssDNA(+)	Phix174microvirus	Microviridae	0	0	0	0	comp400_c0_seq1	10772	100	59254	C7L67ACXX-3-ID03	BWR0144	BWR	LTNP	198	21	54	Female	Round_1_Hiseq2500
gi_9626372_ref_NC_001422.1__Enterobacteria_phage_phiX174,_complete_genome	Escherichia virus phiX174	ssDNA(+)	Phix174microvirus	Microviridae	0	0	0	0	comp418_c0_seq1	10772	100	64324	C7L67ACXX-3-ID05	BWR0145	BWR	RP	5	12	142	Male	Round_1_Hiseq2500
gi_9626372_ref_NC_001422.1__Enterobacteria_phage_phiX174,_complete_genome	Escherichia virus phiX174	ssDNA(+)	Phix174microvirus	Microviridae	0	0	0	0	comp397_c0_seq1	10772	100	59148	C7L67ACXX-3-ID07	BWR0146	BWR	RP	3	9	109	Female	Round_1_Hiseq2500
gi_9626372_ref_NC_001422.1__Enterobacteria_phage_phiX174,_complete_genome	Escherichia virus phiX174	ssDNA(+)	Phix174microvirus	Microviridae	0	0	0	0	comp1248_c0_seq1	10772	100	68630	C7L67ACXX-3-ID09	BWR0147	BWR	RP	12	5	53	Female	Round_1_Hiseq2500
gi_9626372_ref_NC_001422.1__Enterobacteria_phage_phiX174,_complete_genome	Escherichia virus phiX174	ssDNA(+)	Phix174microvirus	Microviridae	0	0	0	0	comp471_c0_seq1	10772	100	63279	C7L67ACXX-3-ID11	BWR0148	BWR	LTNP	237	20	13	Male	Round_1_Hiseq2500
gi_9626372_ref_NC_001422.1__Enterobacteria_phage_phiX174,_complete_genome	Escherichia virus phiX174	ssDNA(+)	Phix174microvirus	Microviridae	0	0	0	0	comp405_c0_seq1	10772	100	47273	C7L67ACXX-6-ID02	BWR0149	BWR	RP	15	12	132	Female	Round_1_Hiseq2500
gi_9626372_ref_NC_001422.1__Enterobacteria_phage_phiX174,_complete_genome	Escherichia virus phiX174	ssDNA(+)	Phix174microvirus	Microviridae	0	0	0	0	comp111_c0_seq1	10772	100	46489	C7L67ACXX-6-ID04	BWR0150	BWR	RP	32	11	109	Male	Round_1_Hiseq2500
gi_9626372_ref_NC_001422.1__Enterobacteria_phage_phiX174,_complete_genome	Escherichia virus phiX174	ssDNA(+)	Phix174microvirus	Microviridae	0	0	0	0	comp300_c0_seq1	10772	100	54737	C7L67ACXX-6-ID06	BWR0151	BWR	LTNP	218	21	17	Male	Round_1_Hiseq2500
gi_9626372_ref_NC_001422.1__Enterobacteria_phage_phiX174,_complete_genome	Escherichia virus phiX174	ssDNA(+)	Phix174microvirus	Microviridae	0	0	0	0	comp234_c0_seq1	10772	100	48260	C7L67ACXX-6-ID08	BWR0152	BWR	LTNP	175	18	43	Female	Round_1_Hiseq2500
gi_9626372_ref_NC_001422.1__Enterobacteria_phage_phiX174,_complete_genome	Escherichia virus phiX174	ssDNA(+)	Phix174microvirus	Microviridae	0	0	0	0	comp337_c0_seq1	10772	100	42308	C7L67ACXX-6-ID10	BWR0153	BWR	RP	11	12	141	Female	Round_1_Hiseq2500
gi_9626372_ref_NC_001422.1__Enterobacteria_phage_phiX174,_complete_genome	Escherichia virus phiX174	ssDNA(+)	Phix174microvirus	Microviridae	0	0	0	0	comp268_c0_seq1	10772	100	42546	C7L67ACXX-6-ID12	BWR0154	BWR	RP	14	14	154	Male	Round_1_Hiseq2500
gi_9626372_ref_NC_001422.1__Enterobacteria_phage_phiX174,_complete_genome	Escherichia virus phiX174	ssDNA(+)	Phix174microvirus	Microviridae	0	0	0	0	comp117_c0_seq1	10772	100	56618	C7L67ACXX-5-ID01	BWR0155	BWR	LTNP	221	19	4	Female	Round_1_Hiseq2500
gi_9626372_ref_NC_001422.1__Enterobacteria_phage_phiX174,_complete_genome	Escherichia virus phiX174	ssDNA(+)	Phix174microvirus	Microviridae	0	0	0	0	comp520_c0_seq1	10772	100	62800	C7L67ACXX-5-ID03	BWR0156	BWR	LTNP	118	18	100	Female	Round_1_Hiseq2500
gi_9626372_ref_NC_001422.1__Enterobacteria_phage_phiX174,_complete_genome	Escherichia virus phiX174	ssDNA(+)	Phix174microvirus	Microviridae	0	0	0	0	comp1022_c0_seq1	10772	100	57328	C7L67ACXX-5-ID05	BWR0157	BWR	LTNP	176	20	63	Male	Round_1_Hiseq2500
gi_9626372_ref_NC_001422.1__Enterobacteria_phage_phiX174,_complete_genome	Escherichia virus phiX174	ssDNA(+)	Phix174microvirus	Microviridae	0	0	0	0	comp1276_c0_seq1	10772	100	61468	C7L67ACXX-5-ID07	BWR0158	BWR	LTNP	131	18	85	Male	Round_1_Hiseq2500
gi_9626372_ref_NC_001422.1__Enterobacteria_phage_phiX174,_complete_genome	Escherichia virus phiX174	ssDNA(+)	Phix174microvirus	Microviridae	0	0	0	0	comp373_c0_seq1	10772	100	64917	C7L67ACXX-5-ID09	BWR0159	BWR	LTNP	188	21	62	Female	Round_1_Hiseq2500
gi_9626372_ref_NC_001422.1__Enterobacteria_phage_phiX174,_complete_genome	Escherichia virus phiX174	ssDNA(+)	Phix174microvirus	Microviridae	0	0	0	0	comp467_c0_seq1	10772	100	60036	C7L67ACXX-5-ID11	BWR0160	BWR	RP	11	12	139	Female	Round_1_Hiseq2500
gi_9626372_ref_NC_001422.1__Enterobacteria_phage_phiX174,_complete_genome	Escherichia virus phiX174	ssDNA(+)	Phix174microvirus	Microviridae	0	0	0	0	comp299_c0_seq1	10772	100	49172	C7KHFACXX-3-ID02	BWR0161	BWR	RP	5	9	103	Male	Round_1_Hiseq2500
gi_216089_gb_M14428.1_S13CG_Bacteriophage_S13_circular_DNA,_complete_genome	Escherichia virus phiX174	ssDNA(+)	Phix174microvirus	Microviridae	0	0	0	0	comp9213_c0_seq1	101	96	4	C7KHFACXX-3-ID04	BWR0162	BWR	LTNP	159	18	56	Female	Round_1_Hiseq2500
gi_9626372_ref_NC_001422.1__Enterobacteria_phage_phiX174,_complete_genome	Escherichia virus phiX174	ssDNA(+)	Phix174microvirus	Microviridae	0	0	0	0	comp220_c0_seq1	10772	100	56664	C7KHFACXX-3-ID04	BWR0162	BWR	LTNP	159	18	56	Female	Round_1_Hiseq2500
gi_9626372_ref_NC_001422.1__Enterobacteria_phage_phiX174,_complete_genome	Escherichia virus phiX174	ssDNA(+)	Phix174microvirus	Microviridae	0	0	0	0	comp231_c0_seq1	10772	100	70299	C7KHFACXX-3-ID06	BWR0163	BWR	LTNP	177	21	140	Male	Round_1_Hiseq2500
gi_9626372_ref_NC_001422.1__Enterobacteria_phage_phiX174,_complete_genome	Escherichia virus phiX174	ssDNA(+)	Phix174microvirus	Microviridae	0	0	0	0	comp282_c0_seq1	10772	100	57917	C7KHFACXX-3-ID08	BWR0164	BWR	LTNP	145	19	84	Male	Round_1_Hiseq2500
gi_9626372_ref_NC_001422.1__Enterobacteria_phage_phiX174,_complete_genome	Escherichia virus phiX174	ssDNA(+)	Phix174microvirus	Microviridae	0	0	0	0	comp283_c0_seq1	10772	100	60588	C7KHFACXX-3-ID10	BWR0165	BWR	RP	22	10	107	Male	Round_1_Hiseq2500
gi_9626372_ref_NC_001422.1__Enterobacteria_phage_phiX174,_complete_genome	Escherichia virus phiX174	ssDNA(+)	Phix174microvirus	Microviridae	0	0	0	0	comp214_c0_seq1	10772	100	57424	C7KHFACXX-3-ID12	BWR0166	BWR	LTNP	128	18	88	Female	Round_1_Hiseq2500
gi_9626372_ref_NC_001422.1__Enterobacteria_phage_phiX174,_complete_genome	Escherichia virus phiX174	ssDNA(+)	Phix174microvirus	Microviridae	0	0	0	0	comp149_c0_seq1	10772	100	111067	C6M4CACXX-6-ID02	UGR0001	UGR	LTNP	172	14	0	Female	Round_1_Hiseq2500
gi_9626372_ref_NC_001422.1__Enterobacteria_phage_phiX174,_complete_genome	Escherichia virus phiX174	ssDNA(+)	Phix174microvirus	Microviridae	0	0	0	0	comp162_c0_seq1	10772	100	124968	C6M4CACXX-6-ID04	UGR0005	UGR	RP	14	8	76	Male	Round_1_Hiseq2500
gi_9626372_ref_NC_001422.1__Enterobacteria_phage_phiX174,_complete_genome	Escherichia virus phiX174	ssDNA(+)	Phix174microvirus	Microviridae	0	0	0	0	comp66_c0_seq1	10772	100	4743	C8CWYACXX-2-ID08	UGR0006	UGR	RP	15	9	94	Female	Round_1_Hiseq2500
gi_9626372_ref_NC_001422.1__Enterobacteria_phage_phiX174,_complete_genome	Escherichia virus phiX174	ssDNA(+)	Phix174microvirus	Microviridae	0	0	0	0	comp292_c0_seq1	10772	100	176804	C6M4CACXX-6-ID06	UGR0009	UGR	RP	30	11	102	Male	Round_1_Hiseq2500
gi_9626372_ref_NC_001422.1__Enterobacteria_phage_phiX174,_complete_genome	Escherichia virus phiX174	ssDNA(+)	Phix174microvirus	Microviridae	0	0	0	0	comp127_c0_seq1	10772	100	95473	C6M4CACXX-6-ID08	UGR0010	UGR	RP	31	4	12	Male	Round_1_Hiseq2500
gi_9626372_ref_NC_001422.1__Enterobacteria_phage_phiX174,_complete_genome	Escherichia virus phiX174	ssDNA(+)	Phix174microvirus	Microviridae	0	0	0	0	comp176_c0_seq1	10772	100	122721	C6M4CACXX-6-ID10	UGR0011	UGR	RP	22	7	63	Male	Round_1_Hiseq2500
gi_9626372_ref_NC_001422.1__Enterobacteria_phage_phiX174,_complete_genome	Escherichia virus phiX174	ssDNA(+)	Phix174microvirus	Microviridae	0	0	0	0	comp309_c0_seq1	10772	100	115773	C6M4CACXX-6-ID12	UGR0013	UGR	RP	33	7	45	Female	Round_1_Hiseq2500
gi_9626372_ref_NC_001422.1__Enterobacteria_phage_phiX174,_complete_genome	Escherichia virus phiX174	ssDNA(+)	Phix174microvirus	Microviridae	0	0	0	0	comp119_c0_seq1	10772	100	112394	C6M4CACXX-4-ID01	UGR0014	UGR	RP	9	2	17	Female	Round_1_Hiseq2500
gi_9626372_ref_NC_001422.1__Enterobacteria_phage_phiX174,_complete_genome	Escherichia virus phiX174	ssDNA(+)	Phix174microvirus	Microviridae	0	0	0	0	comp127_c0_seq1	10772	100	131971	C6M4CACXX-4-ID03	UGR0015	UGR	RP	22	9	80	Female	Round_1_Hiseq2500
gi_125661501_gb_EF380021.1__Enterobacteria_phage_phiX174_isolate_100C90,_complete_genome	Escherichia virus phiX174	ssDNA(+)	Phix174microvirus	Microviridae	0	0	0	0	comp3102_c0_seq1	106	96		C6M4CACXX-4-ID03	UGR0015	UGR	RP	22	9	80	Female	Round_1_Hiseq2500
gi_9626372_ref_NC_001422.1__Enterobacteria_phage_phiX174,_complete_genome	Escherichia virus phiX174	ssDNA(+)	Phix174microvirus	Microviridae	0	0	0	0	comp132_c0_seq1	10772	100	113784	C6M4CACXX-4-ID05	UGR0017	UGR	LTNP	175	15	0	Female	Round_1_Hiseq2500
gi_9626372_ref_NC_001422.1__Enterobacteria_phage_phiX174,_complete_genome	Escherichia virus phiX174	ssDNA(+)	Phix174microvirus	Microviridae	0	0	0	0	comp172_c0_seq1	10772	100	147445	C6M4CACXX-4-ID07	UGR0018	UGR	LTNP	221	18	0	Male	Round_1_Hiseq2500
gi_9626372_ref_NC_001422.1__Enterobacteria_phage_phiX174,_complete_genome	Escherichia virus phiX174	ssDNA(+)	Phix174microvirus	Microviridae	0	0	0	0	comp121_c0_seq1	10772	100	122256	C6M4CACXX-4-ID09	UGR0019	UGR	LTNP	136	14	29	Male	Round_1_Hiseq2500
gi_9626372_ref_NC_001422.1__Enterobacteria_phage_phiX174,_complete_genome	Escherichia virus phiX174	ssDNA(+)	Phix174microvirus	Microviridae	0	0	0	0	comp157_c0_seq1	10772	100	161177	C6M4CACXX-4-ID11	UGR0020	UGR	LTNP	213	21	35	Female	Round_1_Hiseq2500
gi_9626372_ref_NC_001422.1__Enterobacteria_phage_phiX174,_complete_genome	Escherichia virus phiX174	ssDNA(+)	Phix174microvirus	Microviridae	0	0	0	0	comp121_c0_seq1	10772	100	95726	C6M4CACXX-7-ID02	UGR0021	UGR	LTNP	161	14	2	Female	Round_1_Hiseq2500
gi_9626372_ref_NC_001422.1__Enterobacteria_phage_phiX174,_complete_genome	Escherichia virus phiX174	ssDNA(+)	Phix174microvirus	Microviridae	0	0	0	0	comp151_c0_seq1	10772	100	120562	C6M4CACXX-7-ID04	UGR0022	UGR	LTNP	137	12	1	Male	Round_1_Hiseq2500
gi_9626372_ref_NC_001422.1__Enterobacteria_phage_phiX174,_complete_genome	Escherichia virus phiX174	ssDNA(+)	Phix174microvirus	Microviridae	0	0	0	0	comp146_c0_seq1	10772	100	165747	C6M4CACXX-7-ID06	UGR0023	UGR	LTNP	197	19	33	Male	Round_1_Hiseq2500
gi_9626372_ref_NC_001422.1__Enterobacteria_phage_phiX174,_complete_genome	Escherichia virus phiX174	ssDNA(+)	Phix174microvirus	Microviridae	0	0	0	0	comp115_c0_seq1	10772	100	93375	C6M4CACXX-7-ID08	UGR0024	UGR	LTNP	151	13	2	Female	Round_1_Hiseq2500
gi_9626372_ref_NC_001422.1__Enterobacteria_phage_phiX174,_complete_genome	Escherichia virus phiX174	ssDNA(+)	Phix174microvirus	Microviridae	0	0	0	0	comp168_c0_seq1	10772	100	134973	C6M4CACXX-7-ID10	UGR0025	UGR	LTNP	179	15	0	Female	Round_1_Hiseq2500
gi_9626372_ref_NC_001422.1__Enterobacteria_phage_phiX174,_complete_genome	Escherichia virus phiX174	ssDNA(+)	Phix174microvirus	Microviridae	0	0	0	0	comp154_c0_seq1	10772	100	112118	C6M4CACXX-7-ID12	UGR0026	UGR	LTNP	160	14	2	Female	Round_1_Hiseq2500
gi_9626372_ref_NC_001422.1__Enterobacteria_phage_phiX174,_complete_genome	Escherichia virus phiX174	ssDNA(+)	Phix174microvirus	Microviridae	0	0	0	0	comp135_c0_seq1	10772	100	131884	C6WD7ACXX-2-ID01	UGR0027	UGR	LTNP	164	14	0	Female	Round_1_Hiseq2500
gi_9626372_ref_NC_001422.1__Enterobacteria_phage_phiX174,_complete_genome	Escherichia virus phiX174	ssDNA(+)	Phix174microvirus	Microviridae	0	0	0	0	comp252_c0_seq1	10772	100	178772	C6WD7ACXX-2-ID03	UGR0028	UGR	LTNP	173	15	2	Female	Round_1_Hiseq2500
gi_9626372_ref_NC_001422.1__Enterobacteria_phage_phiX174,_complete_genome	Escherichia virus phiX174	ssDNA(+)	Phix174microvirus	Microviridae	0	0	0	0	comp132_c0_seq1	10772	100	114550	C6WD7ACXX-2-ID05	UGR0029	UGR	LTNP	155	13	0	Female	Round_1_Hiseq2500
gi_9626372_ref_NC_001422.1__Enterobacteria_phage_phiX174,_complete_genome	Escherichia virus phiX174	ssDNA(+)	Phix174microvirus	Microviridae	0	0	0	0	comp205_c0_seq1	10772	100	199522	C6WD7ACXX-2-ID07	UGR0030	UGR	LTNP	146	12	0	Female	Round_1_Hiseq2500
gi_9626372_ref_NC_001422.1__Enterobacteria_phage_phiX174,_complete_genome	Escherichia virus phiX174	ssDNA(+)	Phix174microvirus	Microviridae	0	0	0	0	comp144_c0_seq1	10772	100	137360	C6WD7ACXX-2-ID09	UGR0031	UGR	LTNP	124	11	1	Male	Round_1_Hiseq2500
gi_9626372_ref_NC_001422.1__Enterobacteria_phage_phiX174,_complete_genome	Escherichia virus phiX174	ssDNA(+)	Phix174microvirus	Microviridae	0	0	0	0	comp168_c0_seq1	10772	100	185587	C6WD7ACXX-2-ID11	UGR0032	UGR	RP	13	4	34	Male	Round_1_Hiseq2500
gi_9626372_ref_NC_001422.1__Enterobacteria_phage_phiX174,_complete_genome	Escherichia virus phiX174	ssDNA(+)	Phix174microvirus	Microviridae	0	0	0	0	comp100_c1_seq1	10772	100	89272	C6M4CACXX-3-ID02	UGR0033	UGR	RP	29	9	73	Male	Round_1_Hiseq2500
gi_9626372_ref_NC_001422.1__Enterobacteria_phage_phiX174,_complete_genome	Escherichia virus phiX174	ssDNA(+)	Phix174microvirus	Microviridae	0	0	0	0	comp138_c0_seq1	10772	100	138734	C6M4CACXX-3-ID04	UGR0034	UGR	LTNP	138	12	0	Male	Round_1_Hiseq2500
gi_9626372_ref_NC_001422.1__Enterobacteria_phage_phiX174,_complete_genome	Escherichia virus phiX174	ssDNA(+)	Phix174microvirus	Microviridae	0	0	0	0	comp121_c0_seq1	10772	100	169081	C6M4CACXX-3-ID06	UGR0035	UGR	RP	17	6	57	Male	Round_1_Hiseq2500
gi_9626372_ref_NC_001422.1__Enterobacteria_phage_phiX174,_complete_genome	Escherichia virus phiX174	ssDNA(+)	Phix174microvirus	Microviridae	0	0	0	0	comp194_c0_seq1	10772	100	150963	C6M4CACXX-3-ID08	UGR0036	UGR	LTNP	153	13	1	Male	Round_1_Hiseq2500
gi_9626372_ref_NC_001422.1__Enterobacteria_phage_phiX174,_complete_genome	Escherichia virus phiX174	ssDNA(+)	Phix174microvirus	Microviridae	0	0	0	0	comp125_c0_seq1	10772	100	112951	C6M4CACXX-3-ID10	UGR0038	UGR	LTNP	146	12	2	Male	Round_1_Hiseq2500
gi_9626372_ref_NC_001422.1__Enterobacteria_phage_phiX174,_complete_genome	Escherichia virus phiX174	ssDNA(+)	Phix174microvirus	Microviridae	0	0	0	0	comp138_c0_seq1	10772	100	120033	C6M4CACXX-3-ID12	UGR0039	UGR	RP	18	6	51	Male	Round_1_Hiseq2500
gi_9626372_ref_NC_001422.1__Enterobacteria_phage_phiX174,_complete_genome	Escherichia virus phiX174	ssDNA(+)	Phix174microvirus	Microviridae	0	0	0	0	comp184_c0_seq1	10772	100	143539	C6M4CACXX-2-ID01	UGR0040	UGR	RP	28	12	121	Female	Round_1_Hiseq2500
gi_9626372_ref_NC_001422.1__Enterobacteria_phage_phiX174,_complete_genome	Escherichia virus phiX174	ssDNA(+)	Phix174microvirus	Microviridae	0	0	0	0	comp112_c0_seq1	10772	100	117913	C6M4CACXX-2-ID03	UGR0041	UGR	RP	17	6	58	Female	Round_1_Hiseq2500
gi_9626372_ref_NC_001422.1__Enterobacteria_phage_phiX174,_complete_genome	Escherichia virus phiX174	ssDNA(+)	Phix174microvirus	Microviridae	0	0	0	0	comp162_c0_seq1	10772	100	126561	C6M4CACXX-2-ID05	UGR0042	UGR	LTNP	216	21	34	Female	Round_1_Hiseq2500
gi_9626372_ref_NC_001422.1__Enterobacteria_phage_phiX174,_complete_genome	Escherichia virus phiX174	ssDNA(+)	Phix174microvirus	Microviridae	0	0	0	0	comp122_c0_seq1	10772	100	124673	C6M4CACXX-2-ID07	UGR0043	UGR	RP	24	4	23	Male	Round_1_Hiseq2500
gi_9626372_ref_NC_001422.1__Enterobacteria_phage_phiX174,_complete_genome	Escherichia virus phiX174	ssDNA(+)	Phix174microvirus	Microviridae	0	0	0	0	comp200_c0_seq1	10772	100	161081	C6M4CACXX-2-ID09	UGR0044	UGR	RP	14	3	25	Male	Round_1_Hiseq2500
gi_9626372_ref_NC_001422.1__Enterobacteria_phage_phiX174,_complete_genome	Escherichia virus phiX174	ssDNA(+)	Phix174microvirus	Microviridae	0	0	0	0	comp95_c0_seq1	10772	100	122904	C6M4CACXX-2-ID11	UGR0046	UGR	LTNP	137	12	2	Female	Round_1_Hiseq2500
gi_9626372_ref_NC_001422.1__Enterobacteria_phage_phiX174,_complete_genome	Escherichia virus phiX174	ssDNA(+)	Phix174microvirus	Microviridae	0	0	0	0	comp182_c0_seq1	10772	100	88290	C6WD7ACXX-4-ID02	UGR0047	UGR	LTNP	134	11	0	Female	Round_1_Hiseq2500
gi_9626372_ref_NC_001422.1__Enterobacteria_phage_phiX174,_complete_genome	Escherichia virus phiX174	ssDNA(+)	Phix174microvirus	Microviridae	0	0	0	0	comp682_c0_seq1	10772	100	222395	C6WD7ACXX-4-ID04	UGR0048	UGR	RP	28	9	81	Male	Round_1_Hiseq2500
gi_125661369_gb_EF380010.1__Enterobacteria_phage_phiX174_isolate_3A90,_complete_genome	Escherichia virus phiX174	ssDNA(+)	Phix174microvirus	Microviridae	0	0	0	0	comp20915_c0_seq1	101	87	3	C6WD7ACXX-4-ID04	UGR0048	UGR	RP	28	9	81	Male	Round_1_Hiseq2500
gi_9626372_ref_NC_001422.1__Enterobacteria_phage_phiX174,_complete_genome	Escherichia virus phiX174	ssDNA(+)	Phix174microvirus	Microviridae	0	0	0	0	comp156_c0_seq1	10772	100	156931	C6WD7ACXX-4-ID06	UGR0049	UGR	LTNP	162	14	1	Female	Round_1_Hiseq2500
gi_9626372_ref_NC_001422.1__Enterobacteria_phage_phiX174,_complete_genome	Escherichia virus phiX174	ssDNA(+)	Phix174microvirus	Microviridae	0	0	0	0	comp357_c0_seq1	10772	100	158713	C6WD7ACXX-4-ID08	UGR0052	UGR	LTNP	137	12	1	Female	Round_1_Hiseq2500
gi_9626372_ref_NC_001422.1__Enterobacteria_phage_phiX174,_complete_genome	Escherichia virus phiX174	ssDNA(+)	Phix174microvirus	Microviridae	0	0	0	0	comp205_c0_seq1	10772	100	123695	C6WD7ACXX-4-ID10	UGR0053	UGR	RP	16	7	70	Male	Round_1_Hiseq2500
gi_9626372_ref_NC_001422.1__Enterobacteria_phage_phiX174,_complete_genome	Escherichia virus phiX174	ssDNA(+)	Phix174microvirus	Microviridae	0	0	0	0	comp231_c0_seq1	10772	100	119726	C6WD7ACXX-4-ID12	UGR0054	UGR	RP	23	8	68	Male	Round_1_Hiseq2500
gi_9626372_ref_NC_001422.1__Enterobacteria_phage_phiX174,_complete_genome	Escherichia virus phiX174	ssDNA(+)	Phix174microvirus	Microviridae	0	0	0	0	comp139_c0_seq1	10772	100	84349	C8FHBACXX-2-ID01	UGR0059	UGR	LTNP	174	15	0	Male	Round_1_Hiseq2500
gi_9626372_ref_NC_001422.1__Enterobacteria_phage_phiX174,_complete_genome	Escherichia virus phiX174	ssDNA(+)	Phix174microvirus	Microviridae	0	0	0	0	comp146_c0_seq1	10772	100	147201	C6M4CACXX-5-ID01	UGR0066	UGR	LTNP	144	13	12	Male	Round_1_Hiseq2500
gi_9626372_ref_NC_001422.1__Enterobacteria_phage_phiX174,_complete_genome	Escherichia virus phiX174	ssDNA(+)	Phix174microvirus	Microviridae	0	0	0	0	comp121_c0_seq1	10772	100	121935	C6M4CACXX-5-ID03	UGR0068	UGR	RP	9	3	30	Male	Round_1_Hiseq2500
gi_9626372_ref_NC_001422.1__Enterobacteria_phage_phiX174,_complete_genome	Escherichia virus phiX174	ssDNA(+)	Phix174microvirus	Microviridae	0	0	0	0	comp386_c0_seq1	10772	100	148079	C6M4CACXX-5-ID05	UGR0069	UGR	LTNP	133	11	3	Female	Round_1_Hiseq2500
gi_71842911_gb_DQ079884.1__Coliphage_NC1,_complete_genome	Escherichia virus phiX174	ssDNA(+)	Phix174microvirus	Microviridae	0	0	0	0	comp10070_c0_seq1	104	97	3	C8N11ACXX-6-ID02	UGR0071	UGR	RP	8	2	12	Male	Round_1_Hiseq2500
gi_9626372_ref_NC_001422.1__Enterobacteria_phage_phiX174,_complete_genome	Escherichia virus phiX174	ssDNA(+)	Phix174microvirus	Microviridae	0	0	0	0	comp197_c0_seq1	10772	100	78608	C8N11ACXX-6-ID02	UGR0071	UGR	RP	8	2	12	Male	Round_1_Hiseq2500
gi_9626372_ref_NC_001422.1__Enterobacteria_phage_phiX174,_complete_genome	Escherichia virus phiX174	ssDNA(+)	Phix174microvirus	Microviridae	0	0	0	0	comp79_c0_seq1	10772	100	30207	C8D4AACXX-6-ID10	UGR0073	UGR	RP	7	5	58	Female	Round_1_Hiseq2500
gi_9626372_ref_NC_001422.1__Enterobacteria_phage_phiX174,_complete_genome	Escherichia virus phiX174	ssDNA(+)	Phix174microvirus	Microviridae	0	0	0	0	comp168_c0_seq1	10772	100	97340	C8FHBACXX-2-ID03	UGR0074	UGR	RP	8	7	80	Female	Round_1_Hiseq2500
gi_9626372_ref_NC_001422.1__Enterobacteria_phage_phiX174,_complete_genome	Escherichia virus phiX174	ssDNA(+)	Phix174microvirus	Microviridae	0	0	0	0	comp89_c0_seq1	10772	100	32683	C8D4AACXX-6-ID12	UGR0075	UGR	RP	32	8	64	Male	Round_1_Hiseq2500
gi_9626372_ref_NC_001422.1__Enterobacteria_phage_phiX174,_complete_genome	Escherichia virus phiX174	ssDNA(+)	Phix174microvirus	Microviridae	0	0	0	0	comp106_c0_seq1	10772	100	8608	C8CWYACXX-2-ID10	UGR0076	UGR	RP	24	8	73	Male	Round_1_Hiseq2500
gi_9626372_ref_NC_001422.1__Enterobacteria_phage_phiX174,_complete_genome	Escherichia virus phiX174	ssDNA(+)	Phix174microvirus	Microviridae	0	0	0	0	comp170_c0_seq1	10772	100	90542	C8N11ACXX-3-ID01	UGR0077	UGR	RP	24	6	42	Female	Round_1_Hiseq2500
gi_9626372_ref_NC_001422.1__Enterobacteria_phage_phiX174,_complete_genome	Escherichia virus phiX174	ssDNA(+)	Phix174microvirus	Microviridae	0	0	0	0	comp119_c0_seq1	10772	100	97027	C8FHBACXX-6-ID03	UGR0078	UGR	LTNP	177	15	0	Female	Round_1_Hiseq2500
gi_9626372_ref_NC_001422.1__Enterobacteria_phage_phiX174,_complete_genome	Escherichia virus phiX174	ssDNA(+)	Phix174microvirus	Microviridae	0	0	0	0	comp95_c0_seq1	10772	100	77039	C8FHBACXX-6-ID05	UGR0079	UGR	RP	29	11	101	Male	Round_1_Hiseq2500
gi_9626372_ref_NC_001422.1__Enterobacteria_phage_phiX174,_complete_genome	Escherichia virus phiX174	ssDNA(+)	Phix174microvirus	Microviridae	0	0	0	0	comp160_c0_seq1	10772	100	93237	C8N11ACXX-3-ID03	UGR0081	UGR	RP	4	10	113	Male	Round_1_Hiseq2500
gi_9626372_ref_NC_001422.1__Enterobacteria_phage_phiX174,_complete_genome	Escherichia virus phiX174	ssDNA(+)	Phix174microvirus	Microviridae	0	0	0	0	comp136_c0_seq1	10772	100	78087	C8N11ACXX-3-ID05	UGR0082	UGR	RP	67	14	106	Female	Round_1_Hiseq2500
gi_216089_gb_M14428.1_S13CG_Bacteriophage_S13_circular_DNA,_complete_genome	Escherichia virus phiX174	ssDNA(+)	Phix174microvirus	Microviridae	0	0	0	0	comp85_c0_seq1	5403	98	2658	C8CWYACXX-2-ID12	UGR0083	UGR	LTNP	249	20	-3	Male	Round_1_Hiseq2500
gi_9626372_ref_NC_001422.1__Enterobacteria_phage_phiX174,_complete_genome	Escherichia virus phiX174	ssDNA(+)	Phix174microvirus	Microviridae	0	0	0	0	comp28_c0_seq1	10772	100	8899	C8CWYACXX-7-ID10	UGR0087	UGR	LTNP	144	12	2	Female	Round_1_Hiseq2500
gi_71842875_gb_DQ079881.1__Coliphage_ID22,_complete_genome	Escherichia virus phiX174	ssDNA(+)	Phix174microvirus	Microviridae	0	0	0	0	comp4887_c0_seq1	109	92	2	C8N11ACXX-5-ID01	UGR0088	UGR	LTNP	148	13	2	Male	Round_1_Hiseq2500
gi_9626372_ref_NC_001422.1__Enterobacteria_phage_phiX174,_complete_genome	Escherichia virus phiX174	ssDNA(+)	Phix174microvirus	Microviridae	0	0	0	0	comp146_c0_seq1	10772	100	84131	C8N11ACXX-5-ID01	UGR0088	UGR	LTNP	148	13	2	Male	Round_1_Hiseq2500
gi_216089_gb_M14428.1_S13CG_Bacteriophage_S13_circular_DNA,_complete_genome	Escherichia virus phiX174	ssDNA(+)	Phix174microvirus	Microviridae	0	0	0	0	comp45_c0_seq1	5723	98	3310	C8CWYACXX-7-ID12	UGR0093	UGR	LTNP	126	11	2	Female	Round_1_Hiseq2500
gi_9626372_ref_NC_001422.1__Enterobacteria_phage_phiX174,_complete_genome	Escherichia virus phiX174	ssDNA(+)	Phix174microvirus	Microviridae	0	0	0	0	comp109_c0_seq1	10772	100	96074	C8FHBACXX-6-ID07	UGR0094	UGR	LTNP	130	11	2	Female	Round_1_Hiseq2500
gi_9626372_ref_NC_001422.1__Enterobacteria_phage_phiX174,_complete_genome	Escherichia virus phiX174	ssDNA(+)	Phix174microvirus	Microviridae	0	0	0	0	comp75_c0_seq1	10772	100	88882	C8FHBACXX-6-ID09	UGR0096	UGR	LTNP	160	13	2	Female	Round_1_Hiseq2500
gi_9626372_ref_NC_001422.1__Enterobacteria_phage_phiX174,_complete_genome	Escherichia virus phiX174	ssDNA(+)	Phix174microvirus	Microviridae	0	0	0	0	comp99_c0_seq1	10772	100	6891	C8CWYACXX-4-ID01	UGR0097	UGR	LTNP	215	18	3	Female	Round_1_Hiseq2500
gi_9626372_ref_NC_001422.1__Enterobacteria_phage_phiX174,_complete_genome	Escherichia virus phiX174	ssDNA(+)	Phix174microvirus	Microviridae	0	0	0	0	comp110_c0_seq1	10772	100	96076	C8FHBACXX-6-ID11	UGR0098	UGR	LTNP	138	12	2	Male	Round_1_Hiseq2500
gi_9626372_ref_NC_001422.1__Enterobacteria_phage_phiX174,_complete_genome	Escherichia virus phiX174	ssDNA(+)	Phix174microvirus	Microviridae	0	0	0	0	comp99_c0_seq1	10772	100	98631	C8N11ACXX-2-ID09	UGR0099	UGR	LTNP	153	13	3	Male	Round_1_Hiseq2500
gi_9626372_ref_NC_001422.1__Enterobacteria_phage_phiX174,_complete_genome	Escherichia virus phiX174	ssDNA(+)	Phix174microvirus	Microviridae	0	0	0	0	comp138_c0_seq1	10772	100	70232	C8N11ACXX-6-ID12	UGR0100	UGR	LTNP	130	11	2	Male	Round_1_Hiseq2500
gi_9626372_ref_NC_001422.1__Enterobacteria_phage_phiX174,_complete_genome	Escherichia virus phiX174	ssDNA(+)	Phix174microvirus	Microviridae	0	0	0	0	comp174_c0_seq1	10772	100	102604	C8N11ACXX-3-ID07	UGR0101	UGR	RP	21	6	53	Female	Round_1_Hiseq2500
gi_9626372_ref_NC_001422.1__Enterobacteria_phage_phiX174,_complete_genome	Escherichia virus phiX174	ssDNA(+)	Phix174microvirus	Microviridae	0	0	0	0	comp113_c0_seq1	10772	100	84712	C8N11ACXX-3-ID09	UGR0102	UGR	RP	16	11	112	Female	Round_1_Hiseq2500
gi_9626372_ref_NC_001422.1__Enterobacteria_phage_phiX174,_complete_genome	Escherichia virus phiX174	ssDNA(+)	Phix174microvirus	Microviridae	0	0	0	0	comp145_c0_seq1	10772	100	96410	C8N11ACXX-3-ID11	UGR0103	UGR	LTNP		17	0	Female	Round_1_Hiseq2500
gi_9626372_ref_NC_001422.1__Enterobacteria_phage_phiX174,_complete_genome	Escherichia virus phiX174	ssDNA(+)	Phix174microvirus	Microviridae	0	0	0	0	comp199_c0_seq1	10772	100	79988	C8N11ACXX-7-ID02	UGR0105	UGR	RP	16	9	88	Female	Round_1_Hiseq2500
gi_216089_gb_M14428.1_S13CG_Bacteriophage_S13_circular_DNA,_complete_genome	Escherichia virus phiX174	ssDNA(+)	Phix174microvirus	Microviridae	0	0	0	0	comp80_c0_seq1	5514	98	3911	C8CWYACXX-4-ID03	UGR0106	UGR	LTNP	164	14	-1	Female	Round_1_Hiseq2500
gi_216089_gb_M14428.1_S13CG_Bacteriophage_S13_circular_DNA,_complete_genome	Escherichia virus phiX174	ssDNA(+)	Phix174microvirus	Microviridae	0	0	0	0	comp110_c0_seq2	5409	98	3214	C8CWYACXX-4-ID05	UGR0107	UGR	RP	22	8	73	Male	Round_1_Hiseq2500
gi_9626372_ref_NC_001422.1__Enterobacteria_phage_phiX174,_complete_genome	Escherichia virus phiX174	ssDNA(+)	Phix174microvirus	Microviridae	0	0	0	0	comp110_c0_seq1	10795	100	6379	C8CWYACXX-4-ID05	UGR0107	UGR	RP	22	8	73	Male	Round_1_Hiseq2500
gi_9626372_ref_NC_001422.1__Enterobacteria_phage_phiX174,_complete_genome	Escherichia virus phiX174	ssDNA(+)	Phix174microvirus	Microviridae	0	0	0	0	comp295_c0_seq1	10772	100	68359	C8FLTACXX-4-ID03	UGR0109	UGR	RP	6	6	68	Male	Round_1_Hiseq2500
gi_9626372_ref_NC_001422.1__Enterobacteria_phage_phiX174,_complete_genome	Escherichia virus phiX174	ssDNA(+)	Phix174microvirus	Microviridae	0	0	0	0	comp200_c0_seq1	10772	100	99915	C8N11ACXX-5-ID03	UGR0114	UGR	RP	34	9	75	Female	Round_1_Hiseq2500
gi_9626372_ref_NC_001422.1__Enterobacteria_phage_phiX174,_complete_genome	Escherichia virus phiX174	ssDNA(+)	Phix174microvirus	Microviridae	0	0	0	0	comp50_c0_seq1	10796	100	75017	C8N11ACXX-5-ID05	UGR0115	UGR	LTNP	210	18	6	Male	Round_1_Hiseq2500
gi_9626372_ref_NC_001422.1__Enterobacteria_phage_phiX174,_complete_genome	Escherichia virus phiX174	ssDNA(+)	Phix174microvirus	Microviridae	0	0	0	0	comp160_c0_seq1	10772	100	95559	C8N11ACXX-5-ID07	UGR0117	UGR	RP	8	9	100	Female	Round_1_Hiseq2500
gi_9626372_ref_NC_001422.1__Enterobacteria_phage_phiX174,_complete_genome	Escherichia virus phiX174	ssDNA(+)	Phix174microvirus	Microviridae	0	0	0	0	comp124_c0_seq1	10772	100	115904	C8N11ACXX-2-ID11	UGR0118	UGR	RP	24	7	64	Male	Round_1_Hiseq2500
gi_9626372_ref_NC_001422.1__Enterobacteria_phage_phiX174,_complete_genome	Escherichia virus phiX174	ssDNA(+)	Phix174microvirus	Microviridae	0	0	0	0	comp113_c0_seq1	10772	100	75513	C8FHBACXX-2-ID05	UGR0119	UGR	RP	31	8	65	Male	Round_1_Hiseq2500
gi_9626372_ref_NC_001422.1__Enterobacteria_phage_phiX174,_complete_genome	Escherichia virus phiX174	ssDNA(+)	Phix174microvirus	Microviridae	0	0	0	0	comp156_c0_seq1	10772	100	80836	C8N11ACXX-7-ID04	UGR0120	UGR	RP	26	9	81	Female	Round_1_Hiseq2500
gi_9626372_ref_NC_001422.1__Enterobacteria_phage_phiX174,_complete_genome	Escherichia virus phiX174	ssDNA(+)	Phix174microvirus	Microviridae	0	0	0	0	comp138_c0_seq1	10772	100	100055	C8N11ACXX-2-ID01	UGR0121	UGR	LTNP	136	12	2	Female	Round_1_Hiseq2500
gi_9626372_ref_NC_001422.1__Enterobacteria_phage_phiX174,_complete_genome	Escherichia virus phiX174	ssDNA(+)	Phix174microvirus	Microviridae	0	0	0	0	comp150_c0_seq1	10772	100	95562	C8N11ACXX-7-ID06	UGR0122	UGR	RP	22	7	63	Male	Round_1_Hiseq2500
gi_9626372_ref_NC_001422.1__Enterobacteria_phage_phiX174,_complete_genome	Escherichia virus phiX174	ssDNA(+)	Phix174microvirus	Microviridae	0	0	0	0	comp98_c0_seq1	10772	100	65820	C8N11ACXX-7-ID08	UGR0123	UGR	LTNP	185	16	2	Female	Round_1_Hiseq2500
gi_9626372_ref_NC_001422.1__Enterobacteria_phage_phiX174,_complete_genome	Escherichia virus phiX174	ssDNA(+)	Phix174microvirus	Microviridae	0	0	0	0	comp161_c0_seq1	10772	100	88031	C8N11ACXX-4-ID02	UGR0124	UGR	RP	18	10	98	Male	Round_1_Hiseq2500
gi_71842887_gb_DQ079882.1__Coliphage_ID34,_complete_genome	Escherichia virus phiX174	ssDNA(+)	Phix174microvirus	Microviridae	0	0	0	0	comp25731_c0_seq1	102	88	2	C8N11ACXX-7-ID10	UGR0125	UGR	LTNP	137	12	2	Female	Round_1_Hiseq2500
gi_9626372_ref_NC_001422.1__Enterobacteria_phage_phiX174,_complete_genome	Escherichia virus phiX174	ssDNA(+)	Phix174microvirus	Microviridae	0	0	0	0	comp219_c0_seq1	10772	100	87663	C8N11ACXX-7-ID10	UGR0125	UGR	LTNP	137	12	2	Female	Round_1_Hiseq2500
gi_9626372_ref_NC_001422.1__Enterobacteria_phage_phiX174,_complete_genome	Escherichia virus phiX174	ssDNA(+)	Phix174microvirus	Microviridae	0	0	0	0	comp174_c0_seq1	10772	100	88169	C8N11ACXX-6-ID04	UGR0127	UGR	RP	14	7	66	Female	Round_1_Hiseq2500
gi_9626372_ref_NC_001422.1__Enterobacteria_phage_phiX174,_complete_genome	Escherichia virus phiX174	ssDNA(+)	Phix174microvirus	Microviridae	0	0	0	0	comp148_c0_seq1	10772	100	102724	C8N11ACXX-6-ID06	UGR0128	UGR	RP	12	10	111	Female	Round_1_Hiseq2500
gi_9626372_ref_NC_001422.1__Enterobacteria_phage_phiX174,_complete_genome	Escherichia virus phiX174	ssDNA(+)	Phix174microvirus	Microviridae	0	0	0	0	comp141_c0_seq1	10772	100	67488	C8N11ACXX-7-ID12	UGR0129	UGR	RP	26	5	38	Male	Round_1_Hiseq2500
gi_9626372_ref_NC_001422.1__Enterobacteria_phage_phiX174,_complete_genome	Escherichia virus phiX174	ssDNA(+)	Phix174microvirus	Microviridae	0	0	0	0	comp116_c0_seq1	10772	100	84922	C8N11ACXX-5-ID09	UGR0130	UGR	LTNP	166	14	2	Male	Round_1_Hiseq2500
gi_125661621_gb_EF380031.1__Enterobacteria_phage_phiX174_isolate_DEL1,_complete_genome	Escherichia virus phiX174	ssDNA(+)	Phix174microvirus	Microviridae	0	0	0	0	comp2045_c0_seq1	101	92	4	C8N11ACXX-5-ID09	UGR0130	UGR	LTNP	166	14	2	Male	Round_1_Hiseq2500
gi_9626372_ref_NC_001422.1__Enterobacteria_phage_phiX174,_complete_genome	Escherichia virus phiX174	ssDNA(+)	Phix174microvirus	Microviridae	0	0	0	0	comp90_c0_seq1	10772	100	65952	C8N11ACXX-6-ID08	UGR0131	UGR	RP	15	4	36	Female	Round_1_Hiseq2500
gi_9626372_ref_NC_001422.1__Enterobacteria_phage_phiX174,_complete_genome	Escherichia virus phiX174	ssDNA(+)	Phix174microvirus	Microviridae	0	0	0	0	comp138_c0_seq1	10772	100	93520	C8N11ACXX-4-ID04	UGR0132	UGR	RP	32	6	40	Female	Round_1_Hiseq2500
gi_216089_gb_M14428.1_S13CG_Bacteriophage_S13_circular_DNA,_complete_genome	Escherichia virus phiX174	ssDNA(+)	Phix174microvirus	Microviridae	0	0	0	0	comp4922_c0_seq1	105	85	3	C8FHBACXX-7-ID10	UGR0137	UGR	LTNP	125	11	1	Female	Round_1_Hiseq2500
gi_9626372_ref_NC_001422.1__Enterobacteria_phage_phiX174,_complete_genome	Escherichia virus phiX174	ssDNA(+)	Phix174microvirus	Microviridae	0	0	0	0	comp166_c0_seq1	10772	100	73648	C8FHBACXX-7-ID10	UGR0137	UGR	LTNP	125	11	1	Female	Round_1_Hiseq2500
gi_9626372_ref_NC_001422.1__Enterobacteria_phage_phiX174,_complete_genome	Escherichia virus phiX174	ssDNA(+)	Phix174microvirus	Microviridae	0	0	0	0	comp113_c0_seq1	10772	100	86940	C8FHBACXX-2-ID07	UGR0138	UGR	RP	31	7	47	Male	Round_1_Hiseq2500
gi_9626372_ref_NC_001422.1__Enterobacteria_phage_phiX174,_complete_genome	Escherichia virus phiX174	ssDNA(+)	Phix174microvirus	Microviridae	0	0	0	0	comp137_c0_seq1	10772	100	113333	C8N11ACXX-4-ID06	UGR0141	UGR	RP	20	4	23	Female	Round_1_Hiseq2500
gi_9626372_ref_NC_001422.1__Enterobacteria_phage_phiX174,_complete_genome	Escherichia virus phiX174	ssDNA(+)	Phix174microvirus	Microviridae	0	0	0	0	comp119_c0_seq1	10772	100	85680	C8FHBACXX-2-ID09	UGR0142	UGR	LTNP	135	11	0	Male	Round_1_Hiseq2500
gi_9626372_ref_NC_001422.1__Enterobacteria_phage_phiX174,_complete_genome	Escherichia virus phiX174	ssDNA(+)	Phix174microvirus	Microviridae	0	0	0	0	comp95_c0_seq1	10772	100	63336	C8N11ACXX-8-ID01	UGR0145	UGR	LTNP	215	19	12	Male	Round_1_Hiseq2500
gi_9626372_ref_NC_001422.1__Enterobacteria_phage_phiX174,_complete_genome	Escherichia virus phiX174	ssDNA(+)	Phix174microvirus	Microviridae	0	0	0	0	comp309_c0_seq1	10772	100	66178	C8FLTACXX-4-ID05	UGR0146	UGR	RP	18	5	42	Female	Round_1_Hiseq2500
gi_9626372_ref_NC_001422.1__Enterobacteria_phage_phiX174,_complete_genome	Escherichia virus phiX174	ssDNA(+)	Phix174microvirus	Microviridae	0	0	0	0	comp102_c0_seq1	10772	100	67672	C8N11ACXX-8-ID03	UGR0147	UGR	RP	12	4	35	Male	Round_1_Hiseq2500
gi_9626372_ref_NC_001422.1__Enterobacteria_phage_phiX174,_complete_genome	Escherichia virus phiX174	ssDNA(+)	Phix174microvirus	Microviridae	0	0	0	0	comp125_c0_seq1	10772	100	84876	C8FHBACXX-2-ID11	UGR0148	UGR	LTNP	146	12	3	Male	Round_1_Hiseq2500
gi_9626372_ref_NC_001422.1__Enterobacteria_phage_phiX174,_complete_genome	Escherichia virus phiX174	ssDNA(+)	Phix174microvirus	Microviridae	0	0	0	0	comp87_c0_seq1	10772	100	73613	C8N11ACXX-4-ID08	UGR0150	UGR	RP	13	3	27	Female	Round_1_Hiseq2500
gi_9626372_ref_NC_001422.1__Enterobacteria_phage_phiX174,_complete_genome	Escherichia virus phiX174	ssDNA(+)	Phix174microvirus	Microviridae	0	0	0	0	comp92_c0_seq1	10772	100	56800	C8N11ACXX-8-ID05	UGR0152	UGR	RP	9	2	16	Male	Round_1_Hiseq2500
gi_9626372_ref_NC_001422.1__Enterobacteria_phage_phiX174,_complete_genome	Escherichia virus phiX174	ssDNA(+)	Phix174microvirus	Microviridae	0	0	0	0	comp50_c0_seq1	10796	100	64499	C8FHBACXX-4-ID02	UGR0153	UGR	LTNP	169	14	0	Female	Round_1_Hiseq2500
gi_9626372_ref_NC_001422.1__Enterobacteria_phage_phiX174,_complete_genome	Escherichia virus phiX174	ssDNA(+)	Phix174microvirus	Microviridae	0	0	0	0	comp139_c0_seq1	10772	100	107257	C8N11ACXX-2-ID03	UGR0156	UGR	RP	32	5	24	Male	Round_1_Hiseq2500
gi_9626372_ref_NC_001422.1__Enterobacteria_phage_phiX174,_complete_genome	Escherichia virus phiX174	ssDNA(+)	Phix174microvirus	Microviridae	0	0	0	0	comp121_c0_seq1	10772	100	95924	C8N11ACXX-2-ID05	UGR0158	UGR	RP	23	5	36	Female	Round_1_Hiseq2500
gi_71843043_gb_DQ079895.1__Coliphage_WA11,_complete_genome	Escherichia virus phiX174	ssDNA(+)	Phix174microvirus	Microviridae	0	0	0	0	comp2941_c0_seq1	118	94	49	C8FHBACXX-7-ID02	UGR0159	UGR	LTNP	262	20	-28	Female	Round_1_Hiseq2500
gi_9626372_ref_NC_001422.1__Enterobacteria_phage_phiX174,_complete_genome	Escherichia virus phiX174	ssDNA(+)	Phix174microvirus	Microviridae	0	0	0	0	comp240_c0_seq1	10772	100	79551	C8FHBACXX-7-ID02	UGR0159	UGR	LTNP	262	20	-28	Female	Round_1_Hiseq2500
gi_9626372_ref_NC_001422.1__Enterobacteria_phage_phiX174,_complete_genome	Escherichia virus phiX174	ssDNA(+)	Phix174microvirus	Microviridae	0	0	0	0	comp157_c0_seq1	10772	100	87244	C8N11ACXX-4-ID10	UGR0160	UGR	LTNP	157	13	3	Female	Round_1_Hiseq2500
gi_9626372_ref_NC_001422.1__Enterobacteria_phage_phiX174,_complete_genome	Escherichia virus phiX174	ssDNA(+)	Phix174microvirus	Microviridae	0	0	0	0	comp138_c0_seq1	10772	100	70936	C8FHBACXX-4-ID04	UGR0161	UGR	LTNP	130	11	3	Female	Round_1_Hiseq2500
gi_216089_gb_M14428.1_S13CG_Bacteriophage_S13_circular_DNA,_complete_genome	Escherichia virus phiX174	ssDNA(+)	Phix174microvirus	Microviridae	0	0	0	0	comp320_c0_seq1	5386	98	4296	C8CWYACXX-4-ID07	UGR0162	UGR	RP	29	7	57	Male	Round_1_Hiseq2500
gi_9626372_ref_NC_001422.1__Enterobacteria_phage_phiX174,_complete_genome	Escherichia virus phiX174	ssDNA(+)	Phix174microvirus	Microviridae	0	0	0	0	comp320_c0_seq2	114	100	111	C8CWYACXX-4-ID07	UGR0162	UGR	RP	29	7	57	Male	Round_1_Hiseq2500
gi_9626372_ref_NC_001422.1__Enterobacteria_phage_phiX174,_complete_genome	Escherichia virus phiX174	ssDNA(+)	Phix174microvirus	Microviridae	0	0	0	0	comp101_c0_seq1	10772	100	74399	C8N11ACXX-8-ID07	UGR0185	UGR	LTNP	158	13	0	Female	Round_1_Hiseq2500
gi_9626372_ref_NC_001422.1__Enterobacteria_phage_phiX174,_complete_genome	Escherichia virus phiX174	ssDNA(+)	Phix174microvirus	Microviridae	0	0	0	0	comp105_c0_seq1	10772	100	78479	C8N11ACXX-4-ID12	UGR0207	UGR	LTNP	124	10	3	Male	Round_1_Hiseq2500
gi_9626372_ref_NC_001422.1__Enterobacteria_phage_phiX174,_complete_genome	Escherichia virus phiX174	ssDNA(+)	Phix174microvirus	Microviridae	0	0	0	0	comp137_c0_seq1	10772	100	89024	C8FHBACXX-7-ID06	UGR0208	UGR	LTNP	162	14	7	Male	Round_1_Hiseq2500
gi_9626372_ref_NC_001422.1__Enterobacteria_phage_phiX174,_complete_genome	Escherichia virus phiX174	ssDNA(+)	Phix174microvirus	Microviridae	0	0	0	0	comp104_c0_seq1	10772	100	61332	C8FHBACXX-7-ID12	UGR0209	UGR	LTNP	165	14	3	Male	Round_1_Hiseq2500
gi_125661429_gb_EF380015.1__Enterobacteria_phage_phiX174_isolate_10C90,_complete_genome	Escherichia virus phiX174	ssDNA(+)	Phix174microvirus	Microviridae	0	0	0	0	comp12530_c0_seq1	120	98	3	C8FHBACXX-7-ID12	UGR0209	UGR	LTNP	165	14	3	Male	Round_1_Hiseq2500
gi_9626372_ref_NC_001422.1__Enterobacteria_phage_phiX174,_complete_genome	Escherichia virus phiX174	ssDNA(+)	Phix174microvirus	Microviridae	0	0	0	0	comp79_c0_seq1	10772	100	62114	C8N11ACXX-8-ID09	UGR0211	UGR	LTNP	135	12	12	Female	Round_1_Hiseq2500
gi_9626372_ref_NC_001422.1__Enterobacteria_phage_phiX174,_complete_genome	Escherichia virus phiX174	ssDNA(+)	Phix174microvirus	Microviridae	0	0	0	0	comp95_c0_seq1	10796	100	6047	C8CWYACXX-4-ID09	UGR0213	UGR	LTNP	211	18	0	Female	Round_1_Hiseq2500
gi_9626372_ref_NC_001422.1__Enterobacteria_phage_phiX174,_complete_genome	Escherichia virus phiX174	ssDNA(+)	Phix174microvirus	Microviridae	0	0	0	0	comp104_c0_seq1	10772	100	71100	C8N11ACXX-8-ID11	UGR0219	UGR	LTNP	158	15	27	Female	Round_1_Hiseq2500
gi_9626372_ref_NC_001422.1__Enterobacteria_phage_phiX174,_complete_genome	Escherichia virus phiX174	ssDNA(+)	Phix174microvirus	Microviridae	0	0	0	0	comp160_c0_seq1	10772	100	39457	C8D4AACXX-6-ID02	UGR0221	UGR	LTNP	136	11	2	Female	Round_1_Hiseq2500
gi_9626372_ref_NC_001422.1__Enterobacteria_phage_phiX174,_complete_genome	Escherichia virus phiX174	ssDNA(+)	Phix174microvirus	Microviridae	0	0	0	0	comp193_c0_seq1	10772	100	85334	C8N11ACXX-6-ID10	UGR0224	UGR	LTNP	133	11	4	Male	Round_1_Hiseq2500
gi_9626372_ref_NC_001422.1__Enterobacteria_phage_phiX174,_complete_genome	Escherichia virus phiX174	ssDNA(+)	Phix174microvirus	Microviridae	0	0	0	0	comp47_c0_seq1	10772	100	7751	C8CWYACXX-4-ID11	UGR0225	UGR	LTNP	127	11	2	Male	Round_1_Hiseq2500
gi_216089_gb_M14428.1_S13CG_Bacteriophage_S13_circular_DNA,_complete_genome	Escherichia virus phiX174	ssDNA(+)	Phix174microvirus	Microviridae	0	0	0	0	comp91_c0_seq1	5410	98	2689	C8CWYACXX-2-ID02	UGR0229	UGR	LTNP	239	18	-18	Female	Round_1_Hiseq2500
gi_216089_gb_M14428.1_S13CG_Bacteriophage_S13_circular_DNA,_complete_genome	Escherichia virus phiX174	ssDNA(+)	Phix174microvirus	Microviridae	0	0	0	0	comp90_c0_seq1	5409	98	2969	C8CWYACXX-2-ID04	UGR0231	UGR	LTNP	164	14	3	Female	Round_1_Hiseq2500
gi_9626372_ref_NC_001422.1__Enterobacteria_phage_phiX174,_complete_genome	Escherichia virus phiX174	ssDNA(+)	Phix174microvirus	Microviridae	0	0	0	0	comp104_c0_seq1	10772	100	74568	C8FHBACXX-4-ID06	UGR0232	UGR	LTNP	148	19	78	Male	Round_1_Hiseq2500
gi_9626372_ref_NC_001422.1__Enterobacteria_phage_phiX174,_complete_genome	Escherichia virus phiX174	ssDNA(+)	Phix174microvirus	Microviridae	0	0	0	0	comp24_c0_seq1	10772	100	6912	C8CWYACXX-7-ID02	UGR0233	UGR	LTNP	138	12	3	Male	Round_1_Hiseq2500
gi_9626372_ref_NC_001422.1__Enterobacteria_phage_phiX174,_complete_genome	Escherichia virus phiX174	ssDNA(+)	Phix174microvirus	Microviridae	0	0	0	0	comp82_c0_seq1	10772	100	59226	C8FHBACXX-4-ID08	UGR0234	UGR	LTNP	137	16	57	Male	Round_1_Hiseq2500
gi_9626372_ref_NC_001422.1__Enterobacteria_phage_phiX174,_complete_genome	Escherichia virus phiX174	ssDNA(+)	Phix174microvirus	Microviridae	0	0	0	0	comp45_c0_seq1	9483	100	6394	C8CWYACXX-7-ID04	UGR0235	UGR	LTNP	204	18	12	Female	Round_1_Hiseq2500
gi_216089_gb_M14428.1_S13CG_Bacteriophage_S13_circular_DNA,_complete_genome	Escherichia virus phiX174	ssDNA(+)	Phix174microvirus	Microviridae	0	0	0	0	comp49_c0_seq2	5409	98	4421	C8CWYACXX-7-ID06	UGR0236	UGR	LTNP	230	17	-26	Female	Round_1_Hiseq2500
gi_9626372_ref_NC_001422.1__Enterobacteria_phage_phiX174,_complete_genome	Escherichia virus phiX174	ssDNA(+)	Phix174microvirus	Microviridae	0	0	0	0	comp166_c0_seq1	10772	100	71397	C8FHBACXX-4-ID10	UGR0238	UGR	LTNP	193	16	4	Male	Round_1_Hiseq2500
gi_9626372_ref_NC_001422.1__Enterobacteria_phage_phiX174,_complete_genome	Escherichia virus phiX174	ssDNA(+)	Phix174microvirus	Microviridae	0	0	0	0	comp98_c0_seq1	10772	100	57790	C8FHBACXX-4-ID12	UGR0239	UGR	LTNP	201	17	4	Female	Round_1_Hiseq2500
gi_9626372_ref_NC_001422.1__Enterobacteria_phage_phiX174,_complete_genome	Escherichia virus phiX174	ssDNA(+)	Phix174microvirus	Microviridae	0	0	0	0	comp85_c0_seq1	10772	100	6629	C8CWYACXX-7-ID08	UGR0242	UGR	LTNP	176	15	2	Female	Round_1_Hiseq2500
gi_9626372_ref_NC_001422.1__Enterobacteria_phage_phiX174,_complete_genome	Escherichia virus phiX174	ssDNA(+)	Phix174microvirus	Microviridae	0	0	0	0	comp119_c0_seq1	10772	100	90585	C8FHBACXX-6-ID01	UGR0249	UGR	RP	24	10	102	Male	Round_1_Hiseq2500
gi_125661525_gb_EF380023.1__Enterobacteria_phage_phiX174_isolate_3E90,_complete_genome	Escherichia virus phiX174	ssDNA(+)	Phix174microvirus	Microviridae	0	0	0	0	comp14566_c0_seq1	113	96	16	C8FHBACXX-6-ID01	UGR0249	UGR	RP	24	10	102	Male	Round_1_Hiseq2500
gi_9626372_ref_NC_001422.1__Enterobacteria_phage_phiX174,_complete_genome	Escherichia virus phiX174	ssDNA(+)	Phix174microvirus	Microviridae	0	0	0	0	comp160_c0_seq1	10772	100	46409	C8D4AACXX-6-ID04	UGR0262	UGR	RP	13	4	33	Male	Round_1_Hiseq2500
gi_9626372_ref_NC_001422.1__Enterobacteria_phage_phiX174,_complete_genome	Escherichia virus phiX174	ssDNA(+)	Phix174microvirus	Microviridae	0	0	0	0	comp155_c0_seq1	10772	100	45122	C8D4AACXX-6-ID06	UGR0264	UGR	LTNP	161	19	69	Female	Round_1_Hiseq2500
gi_9626372_ref_NC_001422.1__Enterobacteria_phage_phiX174,_complete_genome	Escherichia virus phiX174	ssDNA(+)	Phix174microvirus	Microviridae	0	0	0	0	comp87_c0_seq1	10772	100	7077	C8CWYACXX-2-ID06	UGR0265	UGR	RP	15	10	102	Female	Round_1_Hiseq2500
gi_9626372_ref_NC_001422.1__Enterobacteria_phage_phiX174,_complete_genome	Escherichia virus phiX174	ssDNA(+)	Phix174microvirus	Microviridae	0	0	0	0	comp159_c0_seq1	10772	100	119745	C8N11ACXX-2-ID07	UGR0270	UGR	RP	19	8	72	Female	Round_1_Hiseq2500
gi_9626372_ref_NC_001422.1__Enterobacteria_phage_phiX174,_complete_genome	Escherichia virus phiX174	ssDNA(+)	Phix174microvirus	Microviridae	0	0	0	0	comp389_c0_seq1	10772	100	81565	C8FLTACXX-4-ID01	UGR0271	UGR	RP	10	4	45	Female	Round_1_Hiseq2500
gi_9626372_ref_NC_001422.1__Enterobacteria_phage_phiX174,_complete_genome	Escherichia virus phiX174	ssDNA(+)	Phix174microvirus	Microviridae	0	0	0	0	comp405_c0_seq1	10772	100	91027	C8FLTACXX-4-ID07	UGR0272	UGR	RP	11	4	37	Male	Round_1_Hiseq2500
gi_9626372_ref_NC_001422.1__Enterobacteria_phage_phiX174,_complete_genome	Escherichia virus phiX174	ssDNA(+)	Phix174microvirus	Microviridae	0	0	0	0	comp46_c0_seq1	10772	100	33786	C8D4AACXX-6-ID08	UGR0430	UGR	RP	29	6	48	Male	Round_1_Hiseq2500
gi_71842887_gb_DQ079882.1__Coliphage_ID34,_complete_genome	Escherichia virus phiX174	ssDNA(+)	Phix174microvirus	Microviridae	0	0	0	0	comp4239_c0_seq1	101	93	2	C8FHBACXX-7-ID08	UGR0434	UGR	RP	13	7	69	Male	Round_1_Hiseq2500
gi_9626372_ref_NC_001422.1__Enterobacteria_phage_phiX174,_complete_genome	Escherichia virus phiX174	ssDNA(+)	Phix174microvirus	Microviridae	0	0	0	0	comp62_c0_seq1	10772	100	58021	C8FHBACXX-7-ID08	UGR0434	UGR	RP	13	7	69	Male	Round_1_Hiseq2500
gi_9626372_ref_NC_001422.1__Enterobacteria_phage_phiX174,_complete_genome	Escherichia virus phiX174	ssDNA(+)	Phix174microvirus	Microviridae	0	0	0	0	comp119_c0_seq1	10772	100	77582	C8FHBACXX-7-ID04	UGR0436	UGR	RP	26	7	56	Male	Round_1_Hiseq2500
gi_9629378_ref_NC_001806.1__Human_herpesvirus_1,_complete_genome	Human alphaherpesvirus 1	dsDNA	Simplexvirus	Herpesviridae	Herpesvirales	0	0	0	comp25864_c0_seq1	106	100	2	C7KHFACXX-4-ID05	BWR0121	BWR	LTNP	148	14	28	Male	Round_1_Hiseq2500
gi_9629378_ref_NC_001806.1__Human_herpesvirus_1,_complete_genome	Human alphaherpesvirus 1	dsDNA	Simplexvirus	Herpesviridae	Herpesvirales	0	0	0	comp8546_c0_seq1	118	100	2	C8N11ACXX-6-ID12	UGR0100	UGR	LTNP	130	11	2	Male	Round_1_Hiseq2500
gi_9629378_ref_NC_001806.1__Human_herpesvirus_1,_complete_genome	Human alphaherpesvirus 1	dsDNA	Simplexvirus	Herpesviridae	Herpesvirales	0	0	0	comp27885_c0_seq1	104	100	2	C8FLTACXX-4-ID03	UGR0109	UGR	RP	6	6	68	Male	Round_1_Hiseq2500
gi_9629378_ref_NC_001806.1__Human_herpesvirus_1,_complete_genome	Human alphaherpesvirus 1	dsDNA	Simplexvirus	Herpesviridae	Herpesvirales	0	0	0	comp6411_c0_seq1	269	100	24	C8N11ACXX-5-ID03	UGR0114	UGR	RP	34	9	75	Female	Round_1_Hiseq2500
gi_9629378_ref_NC_001806.1__Human_herpesvirus_1,_complete_genome	Human alphaherpesvirus 1	dsDNA	Simplexvirus	Herpesviridae	Herpesvirales	0	0	0	comp17983_c0_seq1	111	100	2	C8N11ACXX-6-ID04	UGR0127	UGR	RP	14	7	66	Female	Round_1_Hiseq2500
gi_9629378_ref_NC_001806.1__Human_herpesvirus_1,_complete_genome	Human alphaherpesvirus 1	dsDNA	Simplexvirus	Herpesviridae	Herpesvirales	0	0	0	comp15121_c0_seq1	103	98	2	C8FHBACXX-7-ID02	UGR0159	UGR	LTNP	262	20	-28	Female	Round_1_Hiseq2500
gi_9629378_ref_NC_001806.1__Human_herpesvirus_1,_complete_genome	Human alphaherpesvirus 1	dsDNA	Simplexvirus	Herpesviridae	Herpesvirales	0	0	0	comp21622_c0_seq1	102	100	2	C8CWYACXX-4-ID07	UGR0162	UGR	RP	29	7	57	Male	Round_1_Hiseq2500
gi_9629378_ref_NC_001806.1__Human_herpesvirus_1,_complete_genome	Human alphaherpesvirus 1	dsDNA	Simplexvirus	Herpesviridae	Herpesvirales	0	0	0	comp4942_c0_seq1	106	100	3	C8FHBACXX-7-ID06	UGR0208	UGR	LTNP	162	14	7	Male	Round_1_Hiseq2500
gi_9629378_ref_NC_001806.1__Human_herpesvirus_1,_complete_genome	Human alphaherpesvirus 1	dsDNA	Simplexvirus	Herpesviridae	Herpesvirales	0	0	0	comp9180_c0_seq1	106	100	2	C8N11ACXX-1-ID10	UGR0220	UGR	LTNP	242	19	-8	Female	Round_1_Hiseq2500
gi_9629378_ref_NC_001806.1__Human_herpesvirus_1,_complete_genome	Human alphaherpesvirus 1	dsDNA	Simplexvirus	Herpesviridae	Herpesvirales	0	0	0	comp3931_c0_seq1	105	98	2	C8N11ACXX-2-ID07	UGR0270	UGR	RP	19	8	72	Female	Round_1_Hiseq2500
gi_155573622_ref_NC_006273.2__Human_herpesvirus_5,_complete_genome	Human betaherpesvirus 5	dsDNA	Cytomegalovirus	Herpesviridae	Herpesvirales	0	0	0	comp10297_c0_seq1	104	99	2	C8N11ACXX-4-ID12	UGR0207	UGR	LTNP	124	10	3	Male	Round_1_Hiseq2500
gi_155573622_ref_NC_006273.2__Human_herpesvirus_5,_complete_genome	Human betaherpesvirus 5	dsDNA	Cytomegalovirus	Herpesviridae	Herpesvirales	0	0	0	comp12263_c0_seq1	126	100	2	C8FHBACXX-6-ID01	UGR0249	UGR	RP	24	10	102	Male	Round_1_Hiseq2500
gi_37777314_gb_AC146905.1__Human_Herpesvirus_5_Toledo-BAC_isolate,_complete_sequence	Human betaherpesvirus 5	dsDNA	Cytomegalovirus	Herpesviridae	Herpesvirales	0	0	0	comp4842_c0_seq1	107	100	3	C8FHBACXX-6-ID01	UGR0249	UGR	RP	24	10	102	Male	Round_1_Hiseq2500
gi_9633069_ref_NC_000898.1__Human_herpesvirus_6B,_complete_genome	Human betaherpesvirus 6B	dsDNA	Roseolovirus	Herpesviridae	Herpesvirales	0	0	0	comp793_c0_seq1	731	99	38	C8FHBACXX-2-ID01	UGR0059	UGR	LTNP	174	15	0	Male	Round_1_Hiseq2500
gi_4995977_dbj_AB021506.1__Human_herpesvirus_6B_DNA,_complete_genome,_strain:_HST	Human betaherpesvirus 6B	dsDNA	Roseolovirus	Herpesviridae	Herpesvirales	0	0	0	comp351_c0_seq1	464	100	51	C8FHBACXX-2-ID01	UGR0059	UGR	LTNP	174	15	0	Male	Round_1_Hiseq2500
gi_9633069_ref_NC_000898.1__Human_herpesvirus_6B,_complete_genome	Human betaherpesvirus 6B	dsDNA	Roseolovirus	Herpesviridae	Herpesvirales	0	0	0	comp728_c0_seq1	469	99	18	C8FHBACXX-7-ID08	UGR0434	UGR	RP	13	7	69	Male	Round_1_Hiseq2500
gi_4995977_dbj_AB021506.1__Human_herpesvirus_6B_DNA,_complete_genome,_strain:_HST	Human betaherpesvirus 6B	dsDNA	Roseolovirus	Herpesviridae	Herpesvirales	0	0	0	comp625_c0_seq1	508	99	22	C8FHBACXX-7-ID08	UGR0434	UGR	RP	13	7	69	Male	Round_1_Hiseq2500
gi_51874225_ref_NC_001716.2__Human_herpesvirus_7,_complete_genome	Human betaherpesvirus 7	dsDNA	Roseolovirus	Herpesviridae	Herpesvirales	0	0	0	comp11727_c0_seq1	101	100	2	C6M4CACXX-2-ID05	UGR0042	UGR	LTNP	216	21	34	Female	Round_1_Hiseq2500
gi_51874225_ref_NC_001716.2__Human_herpesvirus_7,_complete_genome	Human betaherpesvirus 7	dsDNA	Roseolovirus	Herpesviridae	Herpesvirales	0	0	0	comp15447_c0_seq1	116	100	2	C8N11ACXX-4-ID06	UGR0141	UGR	RP	20	4	23	Female	Round_1_Hiseq2500
gi_139424470_ref_NC_009334.1__Human_herpesvirus_4,_complete_genome	Human gammaherpesvirus 4	dsDNA	Lymphocryptovirus	Herpesviridae	Herpesvirales	0	0	0	comp17850_c0_seq1	101	100	2	C6Y2HACXX-3-ID01	BWR0001	BWR	LTNP	152	13	7	Female	Round_1_Hiseq2500
gi_84519641_gb_AY961628.3__Human_herpesvirus_4_strain_GD1,_complete_genome	Human gammaherpesvirus 4	dsDNA	Lymphocryptovirus	Herpesviridae	Herpesvirales	0	0	0	comp6370_c0_seq1	152	100	4	C6Y2HACXX-3-ID01	BWR0001	BWR	LTNP	152	13	7	Female	Round_1_Hiseq2500
gi_84519641_gb_AY961628.3__Human_herpesvirus_4_strain_GD1,_complete_genome	Human gammaherpesvirus 4	dsDNA	Lymphocryptovirus	Herpesviridae	Herpesvirales	0	0	0	comp2325_c0_seq1	188	100	6	C6Y2HACXX-4-ID12	BWR0012	BWR	LTNP	152	11	0	Female	Round_1_Hiseq2500
gi_82503188_ref_NC_007605.1__Human_herpesvirus_4_type_1,_complete_genome	Human gammaherpesvirus 4	dsDNA	Lymphocryptovirus	Herpesviridae	Herpesvirales	0	0	0	comp10651_c0_seq1	117	100	2	C7AYYACXX-3-ID06	BWR0045	BWR	RP	17	12	134	Male	Round_1_Hiseq2500
gi_84519641_gb_AY961628.3__Human_herpesvirus_4_strain_GD1,_complete_genome	Human gammaherpesvirus 4	dsDNA	Lymphocryptovirus	Herpesviridae	Herpesvirales	0	0	0	comp5370_c0_seq1	202	100	4	C6Y23ACXX-3-ID07	BWR0065	BWR	RP	28	9	86	Female	Round_1_Hiseq2500
gi_82503188_ref_NC_007605.1__Human_herpesvirus_4_type_1,_complete_genome	Human gammaherpesvirus 4	dsDNA	Lymphocryptovirus	Herpesviridae	Herpesvirales	0	0	0	comp170_c0_seq1	752	100	276	C6Y2HACXX-6-ID06	BWR0070	BWR	RP	3	6	75	Male	Round_1_Hiseq2500
gi_84519641_gb_AY961628.3__Human_herpesvirus_4_strain_GD1,_complete_genome	Human gammaherpesvirus 4	dsDNA	Lymphocryptovirus	Herpesviridae	Herpesvirales	0	0	0	comp960_c0_seq1	233	100	12	C6Y2HACXX-6-ID10	BWR0072	BWR	LTNP	163	12	0	Female	Round_1_Hiseq2500
gi_82503188_ref_NC_007605.1__Human_herpesvirus_4_type_1,_complete_genome	Human gammaherpesvirus 4	dsDNA	Lymphocryptovirus	Herpesviridae	Herpesvirales	0	0	0	comp7257_c0_seq1	120	100	2	C6Y2HACXX-6-ID10	BWR0072	BWR	LTNP	163	12	0	Female	Round_1_Hiseq2500
gi_82503188_ref_NC_007605.1__Human_herpesvirus_4_type_1,_complete_genome	Human gammaherpesvirus 4	dsDNA	Lymphocryptovirus	Herpesviridae	Herpesvirales	0	0	0	comp286_c0_seq1	617	100	88	C6Y23ACXX-1-ID06	BWR0082	BWR	RP	26	10	94	Male	Round_1_Hiseq2500
gi_84519641_gb_AY961628.3__Human_herpesvirus_4_strain_GD1,_complete_genome	Human gammaherpesvirus 4	dsDNA	Lymphocryptovirus	Herpesviridae	Herpesvirales	0	0	0	comp3603_c0_seq1	162	100	5	C7L67ACXX-8-ID07	BWR0096	BWR	RP	26	13	131	Female	Round_1_Hiseq2500
gi_84519641_gb_AY961628.3__Human_herpesvirus_4_strain_GD1,_complete_genome	Human gammaherpesvirus 4	dsDNA	Lymphocryptovirus	Herpesviridae	Herpesvirales	0	0	0	comp3308_c0_seq1	286	100	10	C7L67ACXX-8-ID09	BWR0097	BWR	LTNP	174	14	0	Female	Round_1_Hiseq2500
gi_84519641_gb_AY961628.3__Human_herpesvirus_4_strain_GD1,_complete_genome	Human gammaherpesvirus 4	dsDNA	Lymphocryptovirus	Herpesviridae	Herpesvirales	0	0	0	comp6205_c0_seq1	227	100	6	C7L67ACXX-7-ID06	BWR0115	BWR	RP	7	8	88	Male	Round_1_Hiseq2500
gi_84519641_gb_AY961628.3__Human_herpesvirus_4_strain_GD1,_complete_genome	Human gammaherpesvirus 4	dsDNA	Lymphocryptovirus	Herpesviridae	Herpesvirales	0	0	0	comp9788_c0_seq1	173	99	3	C7L67ACXX-7-ID08	BWR0116	BWR	LTNP	166	17	41	Female	Round_1_Hiseq2500
gi_84519641_gb_AY961628.3__Human_herpesvirus_4_strain_GD1,_complete_genome	Human gammaherpesvirus 4	dsDNA	Lymphocryptovirus	Herpesviridae	Herpesvirales	0	0	0	comp1469_c0_seq1	260	100	16	C7L67ACXX-2-ID12	BWR0130	BWR	RP	24	14	151	Male	Round_1_Hiseq2500
gi_82503188_ref_NC_007605.1__Human_herpesvirus_4_type_1,_complete_genome	Human gammaherpesvirus 4	dsDNA	Lymphocryptovirus	Herpesviridae	Herpesvirales	0	0	0	comp21908_c0_seq1	101	99	2	C7KRVACXX-7-ID02	BWR0137	BWR	LTNP	128	19	107	Female	Round_1_Hiseq2500
gi_84519641_gb_AY961628.3__Human_herpesvirus_4_strain_GD1,_complete_genome	Human gammaherpesvirus 4	dsDNA	Lymphocryptovirus	Herpesviridae	Herpesvirales	0	0	0	comp7792_c0_seq1	260	100	6	C7L67ACXX-3-ID11	BWR0148	BWR	LTNP	237	20	13	Male	Round_1_Hiseq2500
gi_84519641_gb_AY961628.3__Human_herpesvirus_4_strain_GD1,_complete_genome	Human gammaherpesvirus 4	dsDNA	Lymphocryptovirus	Herpesviridae	Herpesvirales	0	0	0	comp16407_c0_seq1	120	99	2	C7L67ACXX-6-ID12	BWR0154	BWR	RP	14	14	154	Male	Round_1_Hiseq2500
gi_84519641_gb_AY961628.3__Human_herpesvirus_4_strain_GD1,_complete_genome	Human gammaherpesvirus 4	dsDNA	Lymphocryptovirus	Herpesviridae	Herpesvirales	0	0	0	comp34993_c0_seq1	107	100	2	C7L67ACXX-5-ID03	BWR0156	BWR	LTNP	118	18	100	Female	Round_1_Hiseq2500
gi_82503188_ref_NC_007605.1__Human_herpesvirus_4_type_1,_complete_genome	Human gammaherpesvirus 4	dsDNA	Lymphocryptovirus	Herpesviridae	Herpesvirales	0	0	0	comp9877_c0_seq1	101	100	2	C6M4CACXX-7-ID02	UGR0021	UGR	LTNP	161	14	2	Female	Round_1_Hiseq2500
gi_82503188_ref_NC_007605.1__Human_herpesvirus_4_type_1,_complete_genome	Human gammaherpesvirus 4	dsDNA	Lymphocryptovirus	Herpesviridae	Herpesvirales	0	0	0	comp5322_c0_seq1	169	99	5	C6M4CACXX-7-ID10	UGR0025	UGR	LTNP	179	15	0	Female	Round_1_Hiseq2500
gi_84519641_gb_AY961628.3__Human_herpesvirus_4_strain_GD1,_complete_genome	Human gammaherpesvirus 4	dsDNA	Lymphocryptovirus	Herpesviridae	Herpesvirales	0	0	0	comp8685_c0_seq1	173	99	4	C6M4CACXX-2-ID03	UGR0041	UGR	RP	17	6	58	Female	Round_1_Hiseq2500
gi_84519641_gb_AY961628.3__Human_herpesvirus_4_strain_GD1,_complete_genome	Human gammaherpesvirus 4	dsDNA	Lymphocryptovirus	Herpesviridae	Herpesvirales	0	0	0	comp17268_c0_seq1	112	100	2	C6WD7ACXX-4-ID02	UGR0047	UGR	LTNP	134	11	0	Female	Round_1_Hiseq2500
gi_139424470_ref_NC_009334.1__Human_herpesvirus_4,_complete_genome	Human gammaherpesvirus 4	dsDNA	Lymphocryptovirus	Herpesviridae	Herpesvirales	0	0	0	comp18355_c0_seq1	101	100	2	C6WD7ACXX-4-ID10	UGR0053	UGR	RP	16	7	70	Male	Round_1_Hiseq2500
gi_82503188_ref_NC_007605.1__Human_herpesvirus_4_type_1,_complete_genome	Human gammaherpesvirus 4	dsDNA	Lymphocryptovirus	Herpesviridae	Herpesvirales	0	0	0	comp14470_c0_seq1	101	99	2	C6WD7ACXX-4-ID10	UGR0053	UGR	RP	16	7	70	Male	Round_1_Hiseq2500
gi_84519641_gb_AY961628.3__Human_herpesvirus_4_strain_GD1,_complete_genome	Human gammaherpesvirus 4	dsDNA	Lymphocryptovirus	Herpesviridae	Herpesvirales	0	0	0	comp6304_c0_seq1	235	100	5	C6WD7ACXX-4-ID12	UGR0054	UGR	RP	23	8	68	Male	Round_1_Hiseq2500
gi_84519641_gb_AY961628.3__Human_herpesvirus_4_strain_GD1,_complete_genome	Human gammaherpesvirus 4	dsDNA	Lymphocryptovirus	Herpesviridae	Herpesvirales	0	0	0	comp7342_c0_seq1	112	100	2	C8N11ACXX-1-ID12	UGR0058	UGR	RP	21	8	81	Female	Round_1_Hiseq2500
gi_139424470_ref_NC_009334.1__Human_herpesvirus_4,_complete_genome	Human gammaherpesvirus 4	dsDNA	Lymphocryptovirus	Herpesviridae	Herpesvirales	0	0	0	comp12178_c0_seq1	123	100	2	C6M4CACXX-5-ID01	UGR0066	UGR	LTNP	144	13	12	Male	Round_1_Hiseq2500
gi_82503188_ref_NC_007605.1__Human_herpesvirus_4_type_1,_complete_genome	Human gammaherpesvirus 4	dsDNA	Lymphocryptovirus	Herpesviridae	Herpesvirales	0	0	0	comp4301_c0_seq1	213	100	6	C8N11ACXX-6-ID02	UGR0071	UGR	RP	8	2	12	Male	Round_1_Hiseq2500
gi_82503188_ref_NC_007605.1__Human_herpesvirus_4_type_1,_complete_genome	Human gammaherpesvirus 4	dsDNA	Lymphocryptovirus	Herpesviridae	Herpesvirales	0	0	0	comp1437_c0_seq1	225	99	7	C8D4AACXX-6-ID10	UGR0073	UGR	RP	7	5	58	Female	Round_1_Hiseq2500
gi_84519641_gb_AY961628.3__Human_herpesvirus_4_strain_GD1,_complete_genome	Human gammaherpesvirus 4	dsDNA	Lymphocryptovirus	Herpesviridae	Herpesvirales	0	0	0	comp8218_c0_seq1	102	100	3	C8N11ACXX-3-ID03	UGR0081	UGR	RP	4	10	113	Male	Round_1_Hiseq2500
gi_82503188_ref_NC_007605.1__Human_herpesvirus_4_type_1,_complete_genome	Human gammaherpesvirus 4	dsDNA	Lymphocryptovirus	Herpesviridae	Herpesvirales	0	0	0	comp7588_c0_seq1	104	100	3	C8N11ACXX-3-ID03	UGR0081	UGR	RP	4	10	113	Male	Round_1_Hiseq2500
gi_84519641_gb_AY961628.3__Human_herpesvirus_4_strain_GD1,_complete_genome	Human gammaherpesvirus 4	dsDNA	Lymphocryptovirus	Herpesviridae	Herpesvirales	0	0	0	comp2016_c0_seq1	178	100	6	C8CWYACXX-4-ID03	UGR0106	UGR	LTNP	164	14	-1	Female	Round_1_Hiseq2500
gi_82503188_ref_NC_007605.1__Human_herpesvirus_4_type_1,_complete_genome	Human gammaherpesvirus 4	dsDNA	Lymphocryptovirus	Herpesviridae	Herpesvirales	0	0	0	comp8416_c0_seq1	113	99	2	C8CWYACXX-4-ID03	UGR0106	UGR	LTNP	164	14	-1	Female	Round_1_Hiseq2500
gi_84519641_gb_AY961628.3__Human_herpesvirus_4_strain_GD1,_complete_genome	Human gammaherpesvirus 4	dsDNA	Lymphocryptovirus	Herpesviridae	Herpesvirales	0	0	0	comp1165_c0_seq1	230	100	9	C8N11ACXX-7-ID08	UGR0123	UGR	LTNP	185	16	2	Female	Round_1_Hiseq2500
gi_82503188_ref_NC_007605.1__Human_herpesvirus_4_type_1,_complete_genome	Human gammaherpesvirus 4	dsDNA	Lymphocryptovirus	Herpesviridae	Herpesvirales	0	0	0	comp10697_c0_seq1	107	100	2	C8N11ACXX-5-ID09	UGR0130	UGR	LTNP	166	14	2	Male	Round_1_Hiseq2500
gi_84519641_gb_AY961628.3__Human_herpesvirus_4_strain_GD1,_complete_genome	Human gammaherpesvirus 4	dsDNA	Lymphocryptovirus	Herpesviridae	Herpesvirales	0	0	0	comp3932_c0_seq1	141	100	3	C8CWYACXX-1-ID03	UGR0135	UGR	RP	16	7	69	Female	Round_1_Hiseq2500
gi_82503188_ref_NC_007605.1__Human_herpesvirus_4_type_1,_complete_genome	Human gammaherpesvirus 4	dsDNA	Lymphocryptovirus	Herpesviridae	Herpesvirales	0	0	0	comp7529_c0_seq1	123	99	2	C8CWYACXX-1-ID03	UGR0135	UGR	RP	16	7	69	Female	Round_1_Hiseq2500
gi_84519641_gb_AY961628.3__Human_herpesvirus_4_strain_GD1,_complete_genome	Human gammaherpesvirus 4	dsDNA	Lymphocryptovirus	Herpesviridae	Herpesvirales	0	0	0	comp4748_c0_seq1	368	100	8	C8N11ACXX-2-ID03	UGR0156	UGR	RP	32	5	24	Male	Round_1_Hiseq2500
gi_84519641_gb_AY961628.3__Human_herpesvirus_4_strain_GD1,_complete_genome	Human gammaherpesvirus 4	dsDNA	Lymphocryptovirus	Herpesviridae	Herpesvirales	0	0	0	comp2763_c0_seq1	420	100	13	C8N11ACXX-2-ID05	UGR0158	UGR	RP	23	5	36	Female	Round_1_Hiseq2500
gi_82503188_ref_NC_007605.1__Human_herpesvirus_4_type_1,_complete_genome	Human gammaherpesvirus 4	dsDNA	Lymphocryptovirus	Herpesviridae	Herpesvirales	0	0	0	comp3365_c0_seq1	157	99	4	C8N11ACXX-2-ID05	UGR0158	UGR	RP	23	5	36	Female	Round_1_Hiseq2500
gi_82503188_ref_NC_007605.1__Human_herpesvirus_4_type_1,_complete_genome	Human gammaherpesvirus 4	dsDNA	Lymphocryptovirus	Herpesviridae	Herpesvirales	0	0	0	comp10403_c0_seq1	181	99	4	C8FHBACXX-7-ID02	UGR0159	UGR	LTNP	262	20	-28	Female	Round_1_Hiseq2500
gi_84519641_gb_AY961628.3__Human_herpesvirus_4_strain_GD1,_complete_genome	Human gammaherpesvirus 4	dsDNA	Lymphocryptovirus	Herpesviridae	Herpesvirales	0	0	0	comp5470_c0_seq1	211	100	5	C8N11ACXX-8-ID07	UGR0185	UGR	LTNP	158	13	0	Female	Round_1_Hiseq2500
gi_82503188_ref_NC_007605.1__Human_herpesvirus_4_type_1,_complete_genome	Human gammaherpesvirus 4	dsDNA	Lymphocryptovirus	Herpesviridae	Herpesvirales	0	0	0	comp9694_c0_seq1	118	98	2	C8N11ACXX-8-ID07	UGR0185	UGR	LTNP	158	13	0	Female	Round_1_Hiseq2500
gi_82503188_ref_NC_007605.1__Human_herpesvirus_4_type_1,_complete_genome	Human gammaherpesvirus 4	dsDNA	Lymphocryptovirus	Herpesviridae	Herpesvirales	0	0	0	comp1619_c0_seq1	283	99	9	C8N11ACXX-1-ID06	UGR0193	UGR	LTNP	141	12	0	Female	Round_1_Hiseq2500
gi_84519641_gb_AY961628.3__Human_herpesvirus_4_strain_GD1,_complete_genome	Human gammaherpesvirus 4	dsDNA	Lymphocryptovirus	Herpesviridae	Herpesvirales	0	0	0	comp6368_c0_seq1	112	100	2	C8N11ACXX-8-ID09	UGR0211	UGR	LTNP	135	12	12	Female	Round_1_Hiseq2500
gi_82503188_ref_NC_007605.1__Human_herpesvirus_4_type_1,_complete_genome	Human gammaherpesvirus 4	dsDNA	Lymphocryptovirus	Herpesviridae	Herpesvirales	0	0	0	comp9592_c0_seq1	114	100	2	C8CWYACXX-4-ID11	UGR0225	UGR	LTNP	127	11	2	Male	Round_1_Hiseq2500
gi_82503188_ref_NC_007605.1__Human_herpesvirus_4_type_1,_complete_genome	Human gammaherpesvirus 4	dsDNA	Lymphocryptovirus	Herpesviridae	Herpesvirales	0	0	0	comp11840_c0_seq1	117	100	2	C8FHBACXX-6-ID01	UGR0249	UGR	RP	24	10	102	Male	Round_1_Hiseq2500
gi_296556485_gb_M19921.2_HIVNL43_Human_immunodeficiency_virus_type_1,_NY5/BRU_(LAV-1)_recombinant_clone_pNL4-3	Human immunodeficiency virus 1	ssRNA-RT	Lentivirus	Retroviridae	Ortervirales	0	0	0	comp1233_c0_seq1	221	86	19	C6Y2HACXX-3-ID07	BWR0004	BWR	LTNP	140	12	14	Female	Round_1_Hiseq2500
gi_296556485_gb_M19921.2_HIVNL43_Human_immunodeficiency_virus_type_1,_NY5/BRU_(LAV-1)_recombinant_clone_pNL4-3	Human immunodeficiency virus 1	ssRNA-RT	Lentivirus	Retroviridae	Ortervirales	0	0	0	comp10216_c0_seq1	102	100	2	C6Y2HACXX-3-ID11	BWR0006	BWR	LTNP	157	14	12	Female	Round_1_Hiseq2500
gi_296556485_gb_M19921.2_HIVNL43_Human_immunodeficiency_virus_type_1,_NY5/BRU_(LAV-1)_recombinant_clone_pNL4-3	Human immunodeficiency virus 1	ssRNA-RT	Lentivirus	Retroviridae	Ortervirales	0	0	0	comp9469_c0_seq1	101	100	2	C6Y2HACXX-7-ID11	BWR0030	BWR	RP	35	12	111	Male	Round_1_Hiseq2500
gi_296556485_gb_M19921.2_HIVNL43_Human_immunodeficiency_virus_type_1,_NY5/BRU_(LAV-1)_recombinant_clone_pNL4-3	Human immunodeficiency virus 1	ssRNA-RT	Lentivirus	Retroviridae	Ortervirales	0	0	0	comp7806_c0_seq1	101	100	2	C6Y23ACXX-2-ID10	BWR0035	BWR	RP	4	7	79	Male	Round_1_Hiseq2500
gi_296556485_gb_M19921.2_HIVNL43_Human_immunodeficiency_virus_type_1,_NY5/BRU_(LAV-1)_recombinant_clone_pNL4-3	Human immunodeficiency virus 1	ssRNA-RT	Lentivirus	Retroviridae	Ortervirales	0	0	0	comp2702_c0_seq1	101	100	3	C7AYYACXX-3-ID12	BWR0048	BWR	RP	20	8	80	Male	Round_1_Hiseq2500
gi_296556485_gb_M19921.2_HIVNL43_Human_immunodeficiency_virus_type_1,_NY5/BRU_(LAV-1)_recombinant_clone_pNL4-3	Human immunodeficiency virus 1	ssRNA-RT	Lentivirus	Retroviridae	Ortervirales	0	0	0	comp15944_c0_seq1	101	100	2	C6Y98ACXX-4-ID01	BWR0049	BWR	RP	11	12	136	Female	Round_1_Hiseq2500
gi_296556485_gb_M19921.2_HIVNL43_Human_immunodeficiency_virus_type_1,_NY5/BRU_(LAV-1)_recombinant_clone_pNL4-3	Human immunodeficiency virus 1	ssRNA-RT	Lentivirus	Retroviridae	Ortervirales	0	0	0	comp15685_c0_seq1	101	100	2	C6Y2HACXX-6-ID04	BWR0069	BWR	RP	7	9	104	Male	Round_1_Hiseq2500
gi_296556485_gb_M19921.2_HIVNL43_Human_immunodeficiency_virus_type_1,_NY5/BRU_(LAV-1)_recombinant_clone_pNL4-3	Human immunodeficiency virus 1	ssRNA-RT	Lentivirus	Retroviridae	Ortervirales	0	0	0	comp5005_c0_seq1	101	100	3	C6Y2HACXX-6-ID06	BWR0070	BWR	RP	3	6	75	Male	Round_1_Hiseq2500
gi_296556485_gb_M19921.2_HIVNL43_Human_immunodeficiency_virus_type_1,_NY5/BRU_(LAV-1)_recombinant_clone_pNL4-3	Human immunodeficiency virus 1	ssRNA-RT	Lentivirus	Retroviridae	Ortervirales	0	0	0	comp11933_c0_seq1	101	100	2	C6Y2HACXX-8-ID03	BWR0087	BWR	LTNP	189	15	0	Female	Round_1_Hiseq2500
gi_296556485_gb_M19921.2_HIVNL43_Human_immunodeficiency_virus_type_1,_NY5/BRU_(LAV-1)_recombinant_clone_pNL4-3	Human immunodeficiency virus 1	ssRNA-RT	Lentivirus	Retroviridae	Ortervirales	0	0	0	comp16103_c0_seq1	101	100	2	C7L67ACXX-7-ID08	BWR0116	BWR	LTNP	166	17	41	Female	Round_1_Hiseq2500
gi_296556485_gb_M19921.2_HIVNL43_Human_immunodeficiency_virus_type_1,_NY5/BRU_(LAV-1)_recombinant_clone_pNL4-3	Human immunodeficiency virus 1	ssRNA-RT	Lentivirus	Retroviridae	Ortervirales	0	0	0	comp233_c0_seq2	392	85	102	C7KRVACXX-7-ID10	BWR0141	BWR	LTNP	147	20	97	Female	Round_1_Hiseq2500
gi_296556485_gb_M19921.2_HIVNL43_Human_immunodeficiency_virus_type_1,_NY5/BRU_(LAV-1)_recombinant_clone_pNL4-3	Human immunodeficiency virus 1	ssRNA-RT	Lentivirus	Retroviridae	Ortervirales	0	0	0	comp210_c0_seq1	208	86	7	C7L67ACXX-3-ID01	BWR0143	BWR	RP	44	13	121	Male	Round_1_Hiseq2500
gi_296556485_gb_M19921.2_HIVNL43_Human_immunodeficiency_virus_type_1,_NY5/BRU_(LAV-1)_recombinant_clone_pNL4-3	Human immunodeficiency virus 1	ssRNA-RT	Lentivirus	Retroviridae	Ortervirales	0	0	0	comp22145_c0_seq1	101	100	2	C7L67ACXX-5-ID09	BWR0159	BWR	LTNP	188	21	62	Female	Round_1_Hiseq2500
gi_296556485_gb_M19921.2_HIVNL43_Human_immunodeficiency_virus_type_1,_NY5/BRU_(LAV-1)_recombinant_clone_pNL4-3	Human immunodeficiency virus 1	ssRNA-RT	Lentivirus	Retroviridae	Ortervirales	0	0	0	comp7100_c0_seq1	101	100	3	C7KHFACXX-3-ID12	BWR0166	BWR	LTNP	128	18	88	Female	Round_1_Hiseq2500
gi_296556485_gb_M19921.2_HIVNL43_Human_immunodeficiency_virus_type_1,_NY5/BRU_(LAV-1)_recombinant_clone_pNL4-3	Human immunodeficiency virus 1	ssRNA-RT	Lentivirus	Retroviridae	Ortervirales	0	0	0	comp11284_c0_seq1	101	100	2	C6M4CACXX-4-ID05	UGR0017	UGR	LTNP	175	15	0	Female	Round_1_Hiseq2500
gi_296556485_gb_M19921.2_HIVNL43_Human_immunodeficiency_virus_type_1,_NY5/BRU_(LAV-1)_recombinant_clone_pNL4-3	Human immunodeficiency virus 1	ssRNA-RT	Lentivirus	Retroviridae	Ortervirales	0	0	0	comp9076_c0_seq1	101	100	3	C6M4CACXX-7-ID10	UGR0025	UGR	LTNP	179	15	0	Female	Round_1_Hiseq2500
gi_296556485_gb_M19921.2_HIVNL43_Human_immunodeficiency_virus_type_1,_NY5/BRU_(LAV-1)_recombinant_clone_pNL4-3	Human immunodeficiency virus 1	ssRNA-RT	Lentivirus	Retroviridae	Ortervirales	0	0	0	comp9701_c0_seq1	101	100	2	C6M4CACXX-7-ID12	UGR0026	UGR	LTNP	160	14	2	Female	Round_1_Hiseq2500
gi_296556485_gb_M19921.2_HIVNL43_Human_immunodeficiency_virus_type_1,_NY5/BRU_(LAV-1)_recombinant_clone_pNL4-3	Human immunodeficiency virus 1	ssRNA-RT	Lentivirus	Retroviridae	Ortervirales	0	0	0	comp10547_c0_seq1	101	100	2	C6WD7ACXX-2-ID09	UGR0031	UGR	LTNP	124	11	1	Male	Round_1_Hiseq2500
gi_296556485_gb_M19921.2_HIVNL43_Human_immunodeficiency_virus_type_1,_NY5/BRU_(LAV-1)_recombinant_clone_pNL4-3	Human immunodeficiency virus 1	ssRNA-RT	Lentivirus	Retroviridae	Ortervirales	0	0	0	comp6269_c0_seq1	103	100	3	C6M4CACXX-3-ID06	UGR0035	UGR	RP	17	6	57	Male	Round_1_Hiseq2500
gi_296556485_gb_M19921.2_HIVNL43_Human_immunodeficiency_virus_type_1,_NY5/BRU_(LAV-1)_recombinant_clone_pNL4-3	Human immunodeficiency virus 1	ssRNA-RT	Lentivirus	Retroviridae	Ortervirales	0	0	0	comp9637_c0_seq1	101	98	1	C6M4CACXX-3-ID08	UGR0036	UGR	LTNP	153	13	1	Male	Round_1_Hiseq2500
gi_296556485_gb_M19921.2_HIVNL43_Human_immunodeficiency_virus_type_1,_NY5/BRU_(LAV-1)_recombinant_clone_pNL4-3	Human immunodeficiency virus 1	ssRNA-RT	Lentivirus	Retroviridae	Ortervirales	0	0	0	comp8879_c0_seq1	108	100	2	C6M4CACXX-3-ID10	UGR0038	UGR	LTNP	146	12	2	Male	Round_1_Hiseq2500
gi_296556485_gb_M19921.2_HIVNL43_Human_immunodeficiency_virus_type_1,_NY5/BRU_(LAV-1)_recombinant_clone_pNL4-3	Human immunodeficiency virus 1	ssRNA-RT	Lentivirus	Retroviridae	Ortervirales	0	0	0	comp6189_c0_seq1	101	100	3	C6M4CACXX-3-ID12	UGR0039	UGR	RP	18	6	51	Male	Round_1_Hiseq2500
gi_296556485_gb_M19921.2_HIVNL43_Human_immunodeficiency_virus_type_1,_NY5/BRU_(LAV-1)_recombinant_clone_pNL4-3	Human immunodeficiency virus 1	ssRNA-RT	Lentivirus	Retroviridae	Ortervirales	0	0	0	comp8565_c0_seq1	101	100	3	C6M4CACXX-2-ID01	UGR0040	UGR	RP	28	12	121	Female	Round_1_Hiseq2500
gi_296556485_gb_M19921.2_HIVNL43_Human_immunodeficiency_virus_type_1,_NY5/BRU_(LAV-1)_recombinant_clone_pNL4-3	Human immunodeficiency virus 1	ssRNA-RT	Lentivirus	Retroviridae	Ortervirales	0	0	0	comp18191_c0_seq1	101	100	4	C6WD7ACXX-4-ID04	UGR0048	UGR	RP	28	9	81	Male	Round_1_Hiseq2500
gi_296556485_gb_M19921.2_HIVNL43_Human_immunodeficiency_virus_type_1,_NY5/BRU_(LAV-1)_recombinant_clone_pNL4-3	Human immunodeficiency virus 1	ssRNA-RT	Lentivirus	Retroviridae	Ortervirales	0	0	0	comp14578_c0_seq1	101	100	2	C6WD7ACXX-4-ID06	UGR0049	UGR	LTNP	162	14	1	Female	Round_1_Hiseq2500
gi_296556485_gb_M19921.2_HIVNL43_Human_immunodeficiency_virus_type_1,_NY5/BRU_(LAV-1)_recombinant_clone_pNL4-3	Human immunodeficiency virus 1	ssRNA-RT	Lentivirus	Retroviridae	Ortervirales	0	0	0	comp19_c0_seq1	273	91	11	C8D4AACXX-6-ID12	UGR0075	UGR	RP	32	8	64	Male	Round_1_Hiseq2500
gi_296556485_gb_M19921.2_HIVNL43_Human_immunodeficiency_virus_type_1,_NY5/BRU_(LAV-1)_recombinant_clone_pNL4-3	Human immunodeficiency virus 1	ssRNA-RT	Lentivirus	Retroviridae	Ortervirales	0	0	0	comp612_c0_seq1	241	83	5	C8FHBACXX-6-ID05	UGR0079	UGR	RP	29	11	101	Male	Round_1_Hiseq2500
gi_296556485_gb_M19921.2_HIVNL43_Human_immunodeficiency_virus_type_1,_NY5/BRU_(LAV-1)_recombinant_clone_pNL4-3	Human immunodeficiency virus 1	ssRNA-RT	Lentivirus	Retroviridae	Ortervirales	0	0	0	comp110_c0_seq1	497	84	128	C8N11ACXX-5-ID09	UGR0130	UGR	LTNP	166	14	2	Male	Round_1_Hiseq2500
gi_296556485_gb_M19921.2_HIVNL43_Human_immunodeficiency_virus_type_1,_NY5/BRU_(LAV-1)_recombinant_clone_pNL4-3	Human immunodeficiency virus 1	ssRNA-RT	Lentivirus	Retroviridae	Ortervirales	0	0	0	comp4525_c0_seq1	101	100	3	C8FHBACXX-2-ID11	UGR0148	UGR	LTNP	146	12	3	Male	Round_1_Hiseq2500
gi_296556485_gb_M19921.2_HIVNL43_Human_immunodeficiency_virus_type_1,_NY5/BRU_(LAV-1)_recombinant_clone_pNL4-3	Human immunodeficiency virus 1	ssRNA-RT	Lentivirus	Retroviridae	Ortervirales	0	0	0	comp780_c0_seq1	137	95	56	C8FLTACXX-4-ID07	UGR0272	UGR	RP	11	4	37	Male	Round_1_Hiseq2500
gi_3153166_dbj_D00835.1_HIV2CAM2_Human_immunodeficiency_virus_2_proviral_DNA,_complete_genome	Human immunodeficiency virus 2	ssRNA-RT	Lentivirus	Retroviridae	Ortervirales	0	0	0	comp83_c0_seq1	126	100	10	C6Y2HACXX-5-ID11	BWR0018	BWR	RP	25	10	102	Female	Round_1_Hiseq2500
gi_3153166_dbj_D00835.1_HIV2CAM2_Human_immunodeficiency_virus_2_proviral_DNA,_complete_genome	Human immunodeficiency virus 2	ssRNA-RT	Lentivirus	Retroviridae	Ortervirales	0	0	0	comp101_c1_seq1	305	92	30	C6Y23ACXX-3-ID03	BWR0063	BWR	LTNP	180	17	27	Female	Round_1_Hiseq2500
gi_3153166_dbj_D00835.1_HIV2CAM2_Human_immunodeficiency_virus_2_proviral_DNA,_complete_genome	Human immunodeficiency virus 2	ssRNA-RT	Lentivirus	Retroviridae	Ortervirales	0	0	0	comp489_c1_seq1	382	80	1205	C6Y98ACXX-2-ID11	BWR0079	BWR	RP	23	12	129	Male	Round_1_Hiseq2500
gi_3153166_dbj_D00835.1_HIV2CAM2_Human_immunodeficiency_virus_2_proviral_DNA,_complete_genome	Human immunodeficiency virus 2	ssRNA-RT	Lentivirus	Retroviridae	Ortervirales	0	0	0	comp7069_c0_seq1	190	92	1169	C7L67ACXX-5-ID01	BWR0155	BWR	LTNP	221	19	4	Female	Round_1_Hiseq2500
gi_3153166_dbj_D00835.1_HIV2CAM2_Human_immunodeficiency_virus_2_proviral_DNA,_complete_genome	Human immunodeficiency virus 2	ssRNA-RT	Lentivirus	Retroviridae	Ortervirales	0	0	0	comp141_c0_seq1	292	95	26	C8CWYACXX-7-ID02	UGR0233	UGR	LTNP	138	12	3	Male	Round_1_Hiseq2500
gi_9626158_ref_NC_001405.1__Human_adenovirus_C,_complete_genome	Human mastadenovirus C	dsDNA	Mastadenovirus	Adenoviridae	0	0	0	0	comp15033_c0_seq1	125	100	2	C6M4CACXX-7-ID10	UGR0025	UGR	LTNP	179	15	0	Female	Round_1_Hiseq2500
gi_9626158_ref_NC_001405.1__Human_adenovirus_C,_complete_genome	Human mastadenovirus C	dsDNA	Mastadenovirus	Adenoviridae	0	0	0	0	comp4707_c0_seq1	119	100	2	C8CWYACXX-7-ID04	UGR0235	UGR	LTNP	204	18	12	Female	Round_1_Hiseq2500
gi_199589312_gb_DQ315364.2__Human_adenovirus_41_isolate_Tak,_complete_genome	Human mastadenovirus F	dsDNA	Mastadenovirus	Adenoviridae	0	0	0	0	comp214_c0_seq3	155	99	19	C7KHFACXX-3-ID06	BWR0163	BWR	LTNP	177	21	140	Male	Round_1_Hiseq2500
gi_9628421_ref_NC_001669.1__Simian_virus_40,_complete_genome	Macaca mulatta polyomavirus 1	dsDNA	Betapolyomavirus	Polyomaviridae	0	0	0	0	comp6648_c0_seq1	142	100	3	C8N11ACXX-4-ID06	UGR0141	UGR	RP	20	4	23	Female	Round_1_Hiseq2500
gi_320005198_gb_HQ389544.1__Hepatitis_E_virus_strain_Kernow-C1,_complete_genome	Orthohepevirus A	ssRNA(+)	Orthohepevirus	Hepeviridae	0	0	0	0	comp272_c0_seq1	245	100	67	C6Y23ACXX-3-ID01	BWR0062	BWR	RP	17	10	114	Male	Round_1_Hiseq2500
gi_148727082_ref_NC_009541.1__Propionibacterium_phage_PA6,_complete_genome	Propionibacterium virus PA6	dsDNA	Pa6virus	Siphoviridae	Caudovirales	0	0	0	comp23853_c0_seq1	101	100	2	C6M4CACXX-6-ID06	UGR0009	UGR	RP	30	11	102	Male	Round_1_Hiseq2500
gi_330858398_ref_NC_015454.1__Propionibacterium_phage_PAD20_endogenous_virus,_complete_genome	Propionibacterium virus PAD20	dsDNA	Pa6virus	Siphoviridae	Caudovirales	0	0	0	comp9409_c0_seq1	114	91	2	C6Y23ACXX-2-ID06	BWR0033	BWR	RP	13	11	118	Female	Round_1_Hiseq2500
gi_330858351_ref_NC_015453.1__Propionibacterium_phage_PAS50_endogenous_virus,_complete_genome	Propionibacterium virus PAS50	dsDNA	Pa6virus	Siphoviridae	Caudovirales	0	0	0	comp19861_c0_seq1	101	99	2	C6M4CACXX-6-ID06	UGR0009	UGR	RP	30	11	102	Male	Round_1_Hiseq2500
gi_30519795_emb_Z48163.2__Semliki_forest_virus_genomic_RNA_for_non-structural_polyprotein_and_structural_polyprotein,_strain_A7	Semliki Forest virus	ssRNA(+)	Alphavirus	Togaviridae	0	0	0	0	comp5846_c0_seq1	112	100	2	C8CWYACXX-2-ID08	UGR0006	UGR	RP	15	9	94	Female	Round_1_Hiseq2500
gi_30519795_emb_Z48163.2__Semliki_forest_virus_genomic_RNA_for_non-structural_polyprotein_and_structural_polyprotein,_strain_A7	Semliki Forest virus	ssRNA(+)	Alphavirus	Togaviridae	0	0	0	0	comp7500_c0_seq1	176	100	3	C8N11ACXX-7-ID08	UGR0123	UGR	LTNP	185	16	2	Female	Round_1_Hiseq2500
gi_30519795_emb_Z48163.2__Semliki_forest_virus_genomic_RNA_for_non-structural_polyprotein_and_structural_polyprotein,_strain_A7	Semliki Forest virus	ssRNA(+)	Alphavirus	Togaviridae	0	0	0	0	comp5968_c0_seq1	137	100	4	C8N11ACXX-7-ID10	UGR0125	UGR	LTNP	137	12	2	Female	Round_1_Hiseq2500
gi_30519795_emb_Z48163.2__Semliki_forest_virus_genomic_RNA_for_non-structural_polyprotein_and_structural_polyprotein,_strain_A7	Semliki Forest virus	ssRNA(+)	Alphavirus	Togaviridae	0	0	0	0	comp2368_c0_seq1	145	99	4	C8N11ACXX-4-ID06	UGR0141	UGR	RP	20	4	23	Female	Round_1_Hiseq2500
gi_30519795_emb_Z48163.2__Semliki_forest_virus_genomic_RNA_for_non-structural_polyprotein_and_structural_polyprotein,_strain_A7	Semliki Forest virus	ssRNA(+)	Alphavirus	Togaviridae	0	0	0	0	comp2328_c0_seq1	346	100	10	C8CWYACXX-4-ID07	UGR0162	UGR	RP	29	7	57	Male	Round_1_Hiseq2500
gi_30519795_emb_Z48163.2__Semliki_forest_virus_genomic_RNA_for_non-structural_polyprotein_and_structural_polyprotein,_strain_A7	Semliki Forest virus	ssRNA(+)	Alphavirus	Togaviridae	0	0	0	0	comp2804_c0_seq1	277	100	7	C8N11ACXX-1-ID06	UGR0193	UGR	LTNP	141	12	0	Female	Round_1_Hiseq2500
gi_30519795_emb_Z48163.2__Semliki_forest_virus_genomic_RNA_for_non-structural_polyprotein_and_structural_polyprotein,_strain_A7	Semliki Forest virus	ssRNA(+)	Alphavirus	Togaviridae	0	0	0	0	comp9136_c0_seq1	116	100	2	C8FHBACXX-7-ID12	UGR0209	UGR	LTNP	165	14	3	Male	Round_1_Hiseq2500
gi_30519795_emb_Z48163.2__Semliki_forest_virus_genomic_RNA_for_non-structural_polyprotein_and_structural_polyprotein,_strain_A7	Semliki Forest virus	ssRNA(+)	Alphavirus	Togaviridae	0	0	0	0	comp4718_c0_seq1	108	100	3	C8CWYACXX-4-ID09	UGR0213	UGR	LTNP	211	18	0	Female	Round_1_Hiseq2500
gi_30519795_emb_Z48163.2__Semliki_forest_virus_genomic_RNA_for_non-structural_polyprotein_and_structural_polyprotein,_strain_A7	Semliki Forest virus	ssRNA(+)	Alphavirus	Togaviridae	0	0	0	0	comp1666_c0_seq1	505	100	19	C8CWYACXX-2-ID04	UGR0231	UGR	LTNP	164	14	3	Female	Round_1_Hiseq2500
gi_30519795_emb_Z48163.2__Semliki_forest_virus_genomic_RNA_for_non-structural_polyprotein_and_structural_polyprotein,_strain_A7	Semliki Forest virus	ssRNA(+)	Alphavirus	Togaviridae	0	0	0	0	comp3866_c0_seq1	125	100	2	C8CWYACXX-7-ID02	UGR0233	UGR	LTNP	138	12	3	Male	Round_1_Hiseq2500
gi_30519795_emb_Z48163.2__Semliki_forest_virus_genomic_RNA_for_non-structural_polyprotein_and_structural_polyprotein,_strain_A7	Semliki Forest virus	ssRNA(+)	Alphavirus	Togaviridae	0	0	0	0	comp4466_c0_seq1	112	100	2	C8CWYACXX-7-ID08	UGR0242	UGR	LTNP	176	15	2	Female	Round_1_Hiseq2500
gi_30519795_emb_Z48163.2__Semliki_forest_virus_genomic_RNA_for_non-structural_polyprotein_and_structural_polyprotein,_strain_A7	Semliki Forest virus	ssRNA(+)	Alphavirus	Togaviridae	0	0	0	0	comp3618_c0_seq1	343	100	10	C8FHBACXX-6-ID01	UGR0249	UGR	RP	24	10	102	Male	Round_1_Hiseq2500
gi_30519795_emb_Z48163.2__Semliki_forest_virus_genomic_RNA_for_non-structural_polyprotein_and_structural_polyprotein,_strain_A7	Semliki Forest virus	ssRNA(+)	Alphavirus	Togaviridae	0	0	0	0	comp6935_c0_seq1	120	100	2	C8CWYACXX-2-ID06	UGR0265	UGR	RP	15	10	102	Female	Round_1_Hiseq2500
gi_30519795_emb_Z48163.2__Semliki_forest_virus_genomic_RNA_for_non-structural_polyprotein_and_structural_polyprotein,_strain_A7	Semliki Forest virus	ssRNA(+)	Alphavirus	Togaviridae	0	0	0	0	comp8485_c0_seq1	241	100	7	C8FLTACXX-4-ID07	UGR0272	UGR	RP	11	4	37	Male	Round_1_Hiseq2500
gi_295413965_ref_NC_014082.1__Torque_teno_mini_virus_7,_complete_genome	Torque teno mini virus 7	ssDNA(-)	Betatorquevirus	Anelloviridae	0	0	0	0	comp5015_c0_seq1	302	96	10	C7L67ACXX-3-ID11	BWR0148	BWR	LTNP	237	20	13	Male	Round_1_Hiseq2500
gi_29502191_ref_NC_002076.2__Torque_teno_virus_1,_complete_genome	Torque teno virus 1	ssDNA(-)	Alphatorquevirus	Anelloviridae	0	0	0	0	comp2228_c0_seq1	377	86	9	C6Y2HACXX-6-ID10	BWR0072	BWR	LTNP	163	12	0	Female	Round_1_Hiseq2500
gi_2959440_dbj_AB008394.1__Torque_teno_virus_1_ORF2,_ORF1_genes,_complete_cds	Torque teno virus 1	ssDNA(-)	Alphatorquevirus	Anelloviridae	0	0	0	0	comp13964_c0_seq1	123	89	2	C6WD7ACXX-2-ID11	UGR0032	UGR	RP	13	4	34	Male	Round_1_Hiseq2500
gi_29502191_ref_NC_002076.2__Torque_teno_virus_1,_complete_genome	Torque teno virus 1	ssDNA(-)	Alphatorquevirus	Anelloviridae	0	0	0	0	comp1121_c0_seq1	199	89	10	C8FHBACXX-6-ID11	UGR0098	UGR	LTNP	138	12	2	Male	Round_1_Hiseq2500
gi_29502191_ref_NC_002076.2__Torque_teno_virus_1,_complete_genome	Torque teno virus 1	ssDNA(-)	Alphatorquevirus	Anelloviridae	0	0	0	0	comp6889_c0_seq1	153	87	2	C8CWYACXX-4-ID09	UGR0213	UGR	LTNP	211	18	0	Female	Round_1_Hiseq2500
gi_308944452_gb_GU797360.1__Torque_teno_virus_10_isolate_BIS8-17,_complete_genome	Torque teno virus 10	ssDNA(-)	Alphatorquevirus	Anelloviridae	0	0	0	0	comp2222_c0_seq1	222	82	4	C6Y2HACXX-6-ID10	BWR0072	BWR	LTNP	163	12	0	Female	Round_1_Hiseq2500
gi_308944452_gb_GU797360.1__Torque_teno_virus_10_isolate_BIS8-17,_complete_genome	Torque teno virus 10	ssDNA(-)	Alphatorquevirus	Anelloviridae	0	0	0	0	comp8764_c0_seq1	101	99	2	C8FHBACXX-6-ID07	UGR0094	UGR	LTNP	130	11	2	Female	Round_1_Hiseq2500
gi_308944452_gb_GU797360.1__Torque_teno_virus_10_isolate_BIS8-17,_complete_genome	Torque teno virus 10	ssDNA(-)	Alphatorquevirus	Anelloviridae	0	0	0	0	comp5760_c0_seq1	165	98	3	C8N11ACXX-6-ID12	UGR0100	UGR	LTNP	130	11	2	Male	Round_1_Hiseq2500
gi_295413923_ref_NC_014075.1__Torque_teno_virus_12,_complete_genome	Torque teno virus 12	ssDNA(-)	Alphatorquevirus	Anelloviridae	0	0	0	0	comp5451_c0_seq1	196	94	5	C7L67ACXX-1-ID05	BWR0169	BWR	LTNP	122	19	105	Female	Round_1_Hiseq2500
gi_295413923_ref_NC_014075.1__Torque_teno_virus_12,_complete_genome	Torque teno virus 12	ssDNA(-)	Alphatorquevirus	Anelloviridae	0	0	0	0	comp10249_c0_seq1	113	92	2	C8N11ACXX-6-ID12	UGR0100	UGR	LTNP	130	11	2	Male	Round_1_Hiseq2500
gi_295413923_ref_NC_014075.1__Torque_teno_virus_12,_complete_genome	Torque teno virus 12	ssDNA(-)	Alphatorquevirus	Anelloviridae	0	0	0	0	comp7947_c0_seq1	123	92	2	C8CWYACXX-4-ID03	UGR0106	UGR	LTNP	164	14	-1	Female	Round_1_Hiseq2500
gi_295413923_ref_NC_014075.1__Torque_teno_virus_12,_complete_genome	Torque teno virus 12	ssDNA(-)	Alphatorquevirus	Anelloviridae	0	0	0	0	comp7026_c0_seq1	107	97	2	C8CWYACXX-4-ID09	UGR0213	UGR	LTNP	211	18	0	Female	Round_1_Hiseq2500
gi_295413944_ref_NC_014077.1__Torque_teno_virus_14,_complete_genome	Torque teno virus 14	ssDNA(-)	Alphatorquevirus	Anelloviridae	0	0	0	0	comp16719_c0_seq1	170	97	3	C7L67ACXX-8-ID09	BWR0097	BWR	LTNP	174	14	0	Female	Round_1_Hiseq2500
gi_295441905_ref_NC_014096.1__Torque_teno_virus_15,_complete_genome	Torque teno virus 15	ssDNA(-)	Alphatorquevirus	Anelloviridae	0	0	0	0	comp194_c0_seq1	146	82	2	C7L67ACXX-8-ID09	BWR0097	BWR	LTNP	174	14	0	Female	Round_1_Hiseq2500
gi_295441905_ref_NC_014096.1__Torque_teno_virus_15,_complete_genome	Torque teno virus 15	ssDNA(-)	Alphatorquevirus	Anelloviridae	0	0	0	0	comp27346_c0_seq1	126	95	3	C7L67ACXX-5-ID05	BWR0157	BWR	LTNP	176	20	63	Male	Round_1_Hiseq2500
gi_295441905_ref_NC_014096.1__Torque_teno_virus_15,_complete_genome	Torque teno virus 15	ssDNA(-)	Alphatorquevirus	Anelloviridae	0	0	0	0	comp3725_c0_seq1	326	86	8	C8N11ACXX-5-ID07	UGR0117	UGR	RP	8	9	100	Female	Round_1_Hiseq2500
gi_295441884_ref_NC_014091.1__Torque_teno_virus_16,_complete_genome	Torque teno virus 16	ssDNA(-)	Alphatorquevirus	Anelloviridae	0	0	0	0	comp230_c0_seq1	255	85	7	C7L67ACXX-8-ID09	BWR0097	BWR	LTNP	174	14	0	Female	Round_1_Hiseq2500
gi_295441884_ref_NC_014091.1__Torque_teno_virus_16,_complete_genome	Torque teno virus 16	ssDNA(-)	Alphatorquevirus	Anelloviridae	0	0	0	0	comp11950_c0_seq1	178	99	4	C7L67ACXX-1-ID05	BWR0169	BWR	LTNP	122	19	105	Female	Round_1_Hiseq2500
gi_295441884_ref_NC_014091.1__Torque_teno_virus_16,_complete_genome	Torque teno virus 16	ssDNA(-)	Alphatorquevirus	Anelloviridae	0	0	0	0	comp4027_c0_seq1	352	95	10	C6M4CACXX-2-ID07	UGR0043	UGR	RP	24	4	23	Male	Round_1_Hiseq2500
gi_295441884_ref_NC_014091.1__Torque_teno_virus_16,_complete_genome	Torque teno virus 16	ssDNA(-)	Alphatorquevirus	Anelloviridae	0	0	0	0	comp3910_c0_seq1	103	96	2	C8CWYACXX-7-ID12	UGR0093	UGR	LTNP	126	11	2	Female	Round_1_Hiseq2500
gi_295413947_ref_NC_014078.1__Torque_teno_virus_19,_complete_genome	Torque teno virus 19	ssDNA(-)	Alphatorquevirus	Anelloviridae	0	0	0	0	comp1637_c0_seq1	168	89	7	C6Y2HACXX-7-ID05	BWR0027	BWR	LTNP	171	17	30	Female	Round_1_Hiseq2500
gi_295413947_ref_NC_014078.1__Torque_teno_virus_19,_complete_genome	Torque teno virus 19	ssDNA(-)	Alphatorquevirus	Anelloviridae	0	0	0	0	comp3079_c0_seq1	198	86	4	C8FHBACXX-6-ID07	UGR0094	UGR	LTNP	130	11	2	Female	Round_1_Hiseq2500
gi_295413947_ref_NC_014078.1__Torque_teno_virus_19,_complete_genome	Torque teno virus 19	ssDNA(-)	Alphatorquevirus	Anelloviridae	0	0	0	0	comp2425_c0_seq1	122	97	4	C8N11ACXX-7-ID08	UGR0123	UGR	LTNP	185	16	2	Female	Round_1_Hiseq2500
gi_295413834_ref_NC_014073.1__Torque_teno_virus_28,_complete_genome	Torque teno virus 28	ssDNA(-)	Alphatorquevirus	Anelloviridae	0	0	0	0	comp3509_c0_seq1	120	90	2	C8CWYACXX-7-ID12	UGR0093	UGR	LTNP	126	11	2	Female	Round_1_Hiseq2500
gi_295413958_ref_NC_014081.1__Torque_teno_virus_3,_complete_genome	Torque teno virus 3	ssDNA(-)	Alphatorquevirus	Anelloviridae	0	0	0	0	comp9521_c0_seq1	234	96	5	C8N11ACXX-6-ID02	UGR0071	UGR	RP	8	2	12	Male	Round_1_Hiseq2500
gi_295441896_ref_NC_014094.1__Torque_teno_virus_6,_complete_genome	Torque teno virus 6	ssDNA(-)	Alphatorquevirus	Anelloviridae	0	0	0	0	comp13399_c0_seq1	191	96	3	C6M4CACXX-3-ID08	UGR0036	UGR	LTNP	153	13	1	Male	Round_1_Hiseq2500
gi_295413972_ref_NC_014084.1__Torque_teno_virus_8,_complete_genome	Torque teno virus 8	ssDNA(-)	Alphatorquevirus	Anelloviridae	0	0	0	0	comp12690_c0_seq1	120	97	2	C7AYYACXX-3-ID08	BWR0046	BWR	LTNP	118	10	12	Male	Round_1_Hiseq2500
gi_295413972_ref_NC_014084.1__Torque_teno_virus_8,_complete_genome	Torque teno virus 8	ssDNA(-)	Alphatorquevirus	Anelloviridae	0	0	0	0	comp194_c0_seq2	129	88	2	C7L67ACXX-8-ID09	BWR0097	BWR	LTNP	174	14	0	Female	Round_1_Hiseq2500
gi_295413972_ref_NC_014084.1__Torque_teno_virus_8,_complete_genome	Torque teno virus 8	ssDNA(-)	Alphatorquevirus	Anelloviridae	0	0	0	0	comp3046_c0_seq1	330	88	9	C7L67ACXX-1-ID05	BWR0169	BWR	LTNP	122	19	105	Female	Round_1_Hiseq2500
gi_295413972_ref_NC_014084.1__Torque_teno_virus_8,_complete_genome	Torque teno virus 8	ssDNA(-)	Alphatorquevirus	Anelloviridae	0	0	0	0	comp27_c0_seq1	248	92	8	C6M4CACXX-3-ID08	UGR0036	UGR	LTNP	153	13	1	Male	Round_1_Hiseq2500
gi_167412463_gb_EU410304.1__Vaccinia_virus_GLV-1h68,_complete_genome	Vaccinia virus	dsDNA	Orthopoxvirus	Poxviridae	0	0	0	0	comp4_c0_seq2	154	100	8	C6Y2HACXX-4-ID06	BWR0009	BWR	LTNP	145	13	19	Male	Round_1_Hiseq2500
gi_167412463_gb_EU410304.1__Vaccinia_virus_GLV-1h68,_complete_genome	Vaccinia virus	dsDNA	Orthopoxvirus	Poxviridae	0	0	0	0	comp150_c0_seq1	241	99	127	C8D4AACXX-6-ID12	UGR0075	UGR	RP	32	8	64	Male	Round_1_Hiseq2500
gi_167412463_gb_EU410304.1__Vaccinia_virus_GLV-1h68,_complete_genome	Vaccinia virus	dsDNA	Orthopoxvirus	Poxviridae	0	0	0	0	comp4273_c0_seq1	142	100	2	C8N11ACXX-7-ID08	UGR0123	UGR	LTNP	185	16	2	Female	Round_1_Hiseq2500
gi_167412463_gb_EU410304.1__Vaccinia_virus_GLV-1h68,_complete_genome	Vaccinia virus	dsDNA	Orthopoxvirus	Poxviridae	0	0	0	0	comp162_c0_seq1	176	100	48	C8FHBACXX-4-ID06	UGR0232	UGR	LTNP	148	19	78	Male	Round_1_Hiseq2500
gi_21713630_emb_AX453977.1__Sequence_3_from_Patent_WO0200883	Canine morbillivirus	ssRNA(-)	Morbillivirus	Paramyxoviridae	Mononegavirales	Monjiviricetes	Haploviricotina	Negarnaviricota	comp1183_c0_seq1	155	100	16	EBH237287A	UGR0498	UGR	LTNP	156	17	55	Male	Round_2_Novaseq
gi_21713630_emb_AX453977.1__Sequence_3_from_Patent_WO0200883	Canine morbillivirus	ssRNA(-)	Morbillivirus	Paramyxoviridae	Mononegavirales	Monjiviricetes	Haploviricotina	Negarnaviricota	comp132_c0_seq1	198	99	4	UGR0144	UGR0144	UGR	LTNP	214	19	9	Female	Round_2_Novaseq
gi_194021541_gb_EU078592.1__Enterobacteria_phage_DE3,_complete_genome	Escherichia virus DE3	dsDNA	Lambdavirus	Siphoviridae	Caudovirales	0	0	0	comp751_c0_seq1	154	100	2	EBH231469A	UGR0334	UGR	LTNP	151	13	4	Female	Round_2_Novaseq
gi_9626243_ref_NC_001416.1__Enterobacteria_phage_lambda,_complete_genome	Escherichia virus Lambda	dsDNA	Lambdavirus	Siphoviridae	Caudovirales	0	0	0	comp257_c0_seq1	143	100	2	EBH228122A	UGR0167	UGR	LTNP	127	11	4	Female	Round_2_Novaseq
gi_33323506_gb_AF503408.1__Enterobacteria_phage_P7,_complete_genome	Escherichia virus P1	dsDNA	P1virus	Myoviridae	Caudovirales	0	0	0	comp509_c0_seq1	151	100	2	BWR0384	BWR0384	BWR	RP	29	12	121	Female	Round_2_Novaseq
gi_33323506_gb_AF503408.1__Enterobacteria_phage_P7,_complete_genome	Escherichia virus P1	dsDNA	P1virus	Myoviridae	Caudovirales	0	0	0	comp801_c0_seq1	150	100	2	EBH232753A	UGR0396	UGR	LTNP	176	15	4	Female	Round_2_Novaseq
gi_216089_gb_M14428.1_S13CG_Bacteriophage_S13_circular_DNA,_complete_genome	Escherichia virus phiX174	ssDNA(+)	Phix174microvirus	Microviridae	0	0	0	0	comp121_c0_seq1	267	100	4	BWR250	BWR0250	BWR	LTNP	136	21	115	Female	Round_2_Novaseq
gi_9626372_ref_NC_001422.1__Enterobacteria_phage_phiX174,_complete_genome	Escherichia virus phiX174	ssDNA(+)	Phix174microvirus	Microviridae	0	0	0	0	comp11_c0_seq1	793	98	15	BWR250	BWR0250	BWR	LTNP	136	21	115	Female	Round_2_Novaseq
gi_125661573_gb_EF380027.1__Enterobacteria_phage_phiX174_isolate_10F90,_complete_genome	Escherichia virus phiX174	ssDNA(+)	Phix174microvirus	Microviridae	0	0	0	0	comp71_c0_seq1	609	96	8	BWR250	BWR0250	BWR	LTNP	136	21	115	Female	Round_2_Novaseq
gi_125661597_gb_EF380029.1__Enterobacteria_phage_phiX174_isolate_250B55,_complete_genome	Escherichia virus phiX174	ssDNA(+)	Phix174microvirus	Microviridae	0	0	0	0	comp236_c0_seq1	242	97	3	BWR250	BWR0250	BWR	LTNP	136	21	115	Female	Round_2_Novaseq
gi_125661357_gb_EF380009.1__Enterobacteria_phage_phiX174_isolate_AP100,_complete_genome	Escherichia virus phiX174	ssDNA(+)	Phix174microvirus	Microviridae	0	0	0	0	comp64_c0_seq1	770	100	16	BWR250	BWR0250	BWR	LTNP	136	21	115	Female	Round_2_Novaseq
gi_216089_gb_M14428.1_S13CG_Bacteriophage_S13_circular_DNA,_complete_genome	Escherichia virus phiX174	ssDNA(+)	Phix174microvirus	Microviridae	0	0	0	0	comp37_c0_seq1	260	99	4	BWR263	BWR0263	BWR	LTNP	199	18	23	Male	Round_2_Novaseq
gi_5815312_gb_AF176034.1__Coliphage_phiX174_isolate_Anc,_complete_genome	Escherichia virus phiX174	ssDNA(+)	Phix174microvirus	Microviridae	0	0	0	0	comp26_c0_seq1	1147	99	29	BWR263	BWR0263	BWR	LTNP	199	18	23	Male	Round_2_Novaseq
gi_14210821_gb_AF299302.1__Coliphage_phiX174_isolate_C,_complete_genome	Escherichia virus phiX174	ssDNA(+)	Phix174microvirus	Microviridae	0	0	0	0	comp29_c0_seq1	1319	100	30	BWR263	BWR0263	BWR	LTNP	199	18	23	Male	Round_2_Novaseq
gi_9626372_ref_NC_001422.1__Enterobacteria_phage_phiX174,_complete_genome	Escherichia virus phiX174	ssDNA(+)	Phix174microvirus	Microviridae	0	0	0	0	comp42_c0_seq1	1450	99	26	BWR263	BWR0263	BWR	LTNP	199	18	23	Male	Round_2_Novaseq
gi_9626372_ref_NC_001422.1__Enterobacteria_phage_phiX174,_complete_genome	Escherichia virus phiX174	ssDNA(+)	Phix174microvirus	Microviridae	0	0	0	0	comp124_c0_seq1	10897	100	353	BWR0264	BWR0264	BWR	LTNP	168	21	92	Male	Round_2_Novaseq
gi_216089_gb_M14428.1_S13CG_Bacteriophage_S13_circular_DNA,_complete_genome	Escherichia virus phiX174	ssDNA(+)	Phix174microvirus	Microviridae	0	0	0	0	comp100_c0_seq1	782	97	22	BWR336	BWR0336	BWR	RP	20	11	118	Female	Round_2_Novaseq
gi_5815305_gb_AF176027.1__Coliphage_phiX174_isolate_S1,_complete_genome	Escherichia virus phiX174	ssDNA(+)	Phix174microvirus	Microviridae	0	0	0	0	comp62_c0_seq1	725	100	15	BWR336	BWR0336	BWR	RP	20	11	118	Female	Round_2_Novaseq
gi_9626372_ref_NC_001422.1__Enterobacteria_phage_phiX174,_complete_genome	Escherichia virus phiX174	ssDNA(+)	Phix174microvirus	Microviridae	0	0	0	0	comp71_c0_seq1	1581	99	32	BWR336	BWR0336	BWR	RP	20	11	118	Female	Round_2_Novaseq
gi_226973390_gb_FJ849058.1__Enterobacteria_phage_phiX174_isolate_JACS,_complete_genome	Escherichia virus phiX174	ssDNA(+)	Phix174microvirus	Microviridae	0	0	0	0	comp142_c0_seq1	645	99	7	BWR336	BWR0336	BWR	RP	20	11	118	Female	Round_2_Novaseq
gi_5815312_gb_AF176034.1__Coliphage_phiX174_isolate_Anc,_complete_genome	Escherichia virus phiX174	ssDNA(+)	Phix174microvirus	Microviridae	0	0	0	0	comp85_c0_seq1	767	99	11	BWR0346	BWR0346	BWR	RP	22	12	132	Female	Round_2_Novaseq
gi_9626372_ref_NC_001422.1__Enterobacteria_phage_phiX174,_complete_genome	Escherichia virus phiX174	ssDNA(+)	Phix174microvirus	Microviridae	0	0	0	0	comp88_c0_seq1	348	99	7	BWR0346	BWR0346	BWR	RP	22	12	132	Female	Round_2_Novaseq
gi_125661357_gb_EF380009.1__Enterobacteria_phage_phiX174_isolate_AP100,_complete_genome	Escherichia virus phiX174	ssDNA(+)	Phix174microvirus	Microviridae	0	0	0	0	comp125_c0_seq1	295	99	4	BWR0346	BWR0346	BWR	RP	22	12	132	Female	Round_2_Novaseq
gi_9626372_ref_NC_001422.1__Enterobacteria_phage_phiX174,_complete_genome	Escherichia virus phiX174	ssDNA(+)	Phix174microvirus	Microviridae	0	0	0	0	comp731_c0_seq1	154	100	2	BWR403	BWR0403	BWR	RP	35	7	56	Male	Round_2_Novaseq
gi_9626372_ref_NC_001422.1__Enterobacteria_phage_phiX174,_complete_genome	Escherichia virus phiX174	ssDNA(+)	Phix174microvirus	Microviridae	0	0	0	0	comp69_c0_seq1	804	100	12	BWR424	BWR0424	BWR	RP	41	14	129	Female	Round_2_Novaseq
gi_9626372_ref_NC_001422.1__Enterobacteria_phage_phiX174,_complete_genome	Escherichia virus phiX174	ssDNA(+)	Phix174microvirus	Microviridae	0	0	0	0	comp891_c0_seq1	152	99		EBH234292A	UGR0465	UGR	LTNP	166	14	5	Male	Round_2_Novaseq
gi_9626372_ref_NC_001422.1__Enterobacteria_phage_phiX174,_complete_genome	Escherichia virus phiX174	ssDNA(+)	Phix174microvirus	Microviridae	0	0	0	0	comp163_c0_seq1	674	99	11	BWR0225	BWR0225	BWR	LTNP	169	21	89	Female	Round_2_Novaseq
gi_125661417_gb_EF380014.1__Enterobacteria_phage_phiX174_isolate_10B90,_complete_genome	Escherichia virus phiX174	ssDNA(+)	Phix174microvirus	Microviridae	0	0	0	0	comp271_c0_seq1	351	95	3	BWR0225	BWR0225	BWR	LTNP	169	21	89	Female	Round_2_Novaseq
gi_216089_gb_M14428.1_S13CG_Bacteriophage_S13_circular_DNA,_complete_genome	Escherichia virus phiX174	ssDNA(+)	Phix174microvirus	Microviridae	0	0	0	0	comp54_c0_seq1	5394	98	437	BWR0237	BWR0237	BWR	LTNP	152	18	66	Female	Round_2_Novaseq
gi_5815312_gb_AF176034.1__Coliphage_phiX174_isolate_Anc,_complete_genome	Escherichia virus phiX174	ssDNA(+)	Phix174microvirus	Microviridae	0	0	0	0	comp54_c0_seq3	1800	100	131	BWR0237	BWR0237	BWR	LTNP	152	18	66	Female	Round_2_Novaseq
gi_9626372_ref_NC_001422.1__Enterobacteria_phage_phiX174,_complete_genome	Escherichia virus phiX174	ssDNA(+)	Phix174microvirus	Microviridae	0	0	0	0	comp54_c0_seq2	4291	100	336	BWR0237	BWR0237	BWR	LTNP	152	18	66	Female	Round_2_Novaseq
gi_216089_gb_M14428.1_S13CG_Bacteriophage_S13_circular_DNA,_complete_genome	Escherichia virus phiX174	ssDNA(+)	Phix174microvirus	Microviridae	0	0	0	0	comp526_c0_seq1	815	98	10	BWR0252	BWR0252	BWR	LTNP	122	18	94	Male	Round_2_Novaseq
gi_9626372_ref_NC_001422.1__Enterobacteria_phage_phiX174,_complete_genome	Escherichia virus phiX174	ssDNA(+)	Phix174microvirus	Microviridae	0	0	0	0	comp285_c0_seq1	1495	100	55	BWR0252	BWR0252	BWR	LTNP	122	18	94	Male	Round_2_Novaseq
gi_125661357_gb_EF380009.1__Enterobacteria_phage_phiX174_isolate_AP100,_complete_genome	Escherichia virus phiX174	ssDNA(+)	Phix174microvirus	Microviridae	0	0	0	0	comp508_c0_seq1	766	99	12	BWR0252	BWR0252	BWR	LTNP	122	18	94	Male	Round_2_Novaseq
gi_216089_gb_M14428.1_S13CG_Bacteriophage_S13_circular_DNA,_complete_genome	Escherichia virus phiX174	ssDNA(+)	Phix174microvirus	Microviridae	0	0	0	0	comp155_c0_seq1	2036	98	58	BWR0352	BWR0352	BWR	LTNP	139	20	105	Male	Round_2_Novaseq
gi_5815312_gb_AF176034.1__Coliphage_phiX174_isolate_Anc,_complete_genome	Escherichia virus phiX174	ssDNA(+)	Phix174microvirus	Microviridae	0	0	0	0	comp141_c0_seq1	1647	99	40	BWR0352	BWR0352	BWR	LTNP	139	20	105	Male	Round_2_Novaseq
gi_9626372_ref_NC_001422.1__Enterobacteria_phage_phiX174,_complete_genome	Escherichia virus phiX174	ssDNA(+)	Phix174microvirus	Microviridae	0	0	0	0	comp175_c0_seq1	587	100	13	BWR0352	BWR0352	BWR	LTNP	139	20	105	Male	Round_2_Novaseq
gi_216089_gb_M14428.1_S13CG_Bacteriophage_S13_circular_DNA,_complete_genome	Escherichia virus phiX174	ssDNA(+)	Phix174microvirus	Microviridae	0	0	0	0	comp51_c0_seq1	580	98	7	BWR0383	BWR0383	BWR	LTNP	164	21	97	Male	Round_2_Novaseq
gi_9626372_ref_NC_001422.1__Enterobacteria_phage_phiX174,_complete_genome	Escherichia virus phiX174	ssDNA(+)	Phix174microvirus	Microviridae	0	0	0	0	comp56_c0_seq1	520	100	11	BWR0383	BWR0383	BWR	LTNP	164	21	97	Male	Round_2_Novaseq
gi_125661357_gb_EF380009.1__Enterobacteria_phage_phiX174_isolate_AP100,_complete_genome	Escherichia virus phiX174	ssDNA(+)	Phix174microvirus	Microviridae	0	0	0	0	comp81_c0_seq1	262	100	4	BWR0383	BWR0383	BWR	LTNP	164	21	97	Male	Round_2_Novaseq
gi_9626372_ref_NC_001422.1__Enterobacteria_phage_phiX174,_complete_genome	Escherichia virus phiX174	ssDNA(+)	Phix174microvirus	Microviridae	0	0	0	0	comp9_c0_seq1	5430	100	220	BWR0398	BWR0398	BWR	RP	7	12	147	Female	Round_2_Novaseq
gi_216089_gb_M14428.1_S13CG_Bacteriophage_S13_circular_DNA,_complete_genome	Escherichia virus phiX174	ssDNA(+)	Phix174microvirus	Microviridae	0	0	0	0	comp166_c0_seq1	477	98	5	BWR0412	BWR0412	BWR	RP	9	12	141	Male	Round_2_Novaseq
gi_9626372_ref_NC_001422.1__Enterobacteria_phage_phiX174,_complete_genome	Escherichia virus phiX174	ssDNA(+)	Phix174microvirus	Microviridae	0	0	0	0	comp196_c0_seq1	799	97	8	BWR0412	BWR0412	BWR	RP	9	12	141	Male	Round_2_Novaseq
gi_125661357_gb_EF380009.1__Enterobacteria_phage_phiX174_isolate_AP100,_complete_genome	Escherichia virus phiX174	ssDNA(+)	Phix174microvirus	Microviridae	0	0	0	0	comp111_c0_seq1	401	100	5	BWR0412	BWR0412	BWR	RP	9	12	141	Male	Round_2_Novaseq
gi_5815312_gb_AF176034.1__Coliphage_phiX174_isolate_Anc,_complete_genome	Escherichia virus phiX174	ssDNA(+)	Phix174microvirus	Microviridae	0	0	0	0	comp4_c0_seq1	4087	100	111	BWR0463	BWR0463	BWR	RP	21	11	105	Male	Round_2_Novaseq
gi_9626372_ref_NC_001422.1__Enterobacteria_phage_phiX174,_complete_genome	Escherichia virus phiX174	ssDNA(+)	Phix174microvirus	Microviridae	0	0	0	0	comp33_c0_seq1	1440	99	25	BWR0463	BWR0463	BWR	RP	21	11	105	Male	Round_2_Novaseq
gi_216089_gb_M14428.1_S13CG_Bacteriophage_S13_circular_DNA,_complete_genome	Escherichia virus phiX174	ssDNA(+)	Phix174microvirus	Microviridae	0	0	0	0	comp28_c0_seq1	627	99	12	BWR0468	BWR0468	BWR	RP	28	12	120	Female	Round_2_Novaseq
gi_9626372_ref_NC_001422.1__Enterobacteria_phage_phiX174,_complete_genome	Escherichia virus phiX174	ssDNA(+)	Phix174microvirus	Microviridae	0	0	0	0	comp33_c0_seq1	1207	99	18	BWR0468	BWR0468	BWR	RP	28	12	120	Female	Round_2_Novaseq
gi_125661357_gb_EF380009.1__Enterobacteria_phage_phiX174_isolate_AP100,_complete_genome	Escherichia virus phiX174	ssDNA(+)	Phix174microvirus	Microviridae	0	0	0	0	comp36_c0_seq1	498	100	14	BWR0468	BWR0468	BWR	RP	28	12	120	Female	Round_2_Novaseq
gi_216089_gb_M14428.1_S13CG_Bacteriophage_S13_circular_DNA,_complete_genome	Escherichia virus phiX174	ssDNA(+)	Phix174microvirus	Microviridae	0	0	0	0	comp45_c0_seq1	5424	98	827	EBH230736A	UGR0297	UGR	LTNP	214	18	0	Female	Round_2_Novaseq
gi_9626372_ref_NC_001422.1__Enterobacteria_phage_phiX174,_complete_genome	Escherichia virus phiX174	ssDNA(+)	Phix174microvirus	Microviridae	0	0	0	0	comp45_c0_seq2	3228	100	502	EBH230736A	UGR0297	UGR	LTNP	214	18	0	Female	Round_2_Novaseq
gi_125661453_gb_EF380017.1__Enterobacteria_phage_phiX174_isolate_30B90,_complete_genome	Escherichia virus phiX174	ssDNA(+)	Phix174microvirus	Microviridae	0	0	0	0	comp999_c0_seq1	191	98	2	EBH231469A	UGR0334	UGR	LTNP	151	13	4	Female	Round_2_Novaseq
gi_9626372_ref_NC_001422.1__Enterobacteria_phage_phiX174,_complete_genome	Escherichia virus phiX174	ssDNA(+)	Phix174microvirus	Microviridae	0	0	0	0	comp90_c0_seq1	619	96	7	EBH231626A	UGR0342	UGR	LTNP	239	20	5	Male	Round_2_Novaseq
gi_125661357_gb_EF380009.1__Enterobacteria_phage_phiX174_isolate_AP100,_complete_genome	Escherichia virus phiX174	ssDNA(+)	Phix174microvirus	Microviridae	0	0	0	0	comp92_c0_seq1	431	100	6	EBH231626A	UGR0342	UGR	LTNP	239	20	5	Male	Round_2_Novaseq
gi_216089_gb_M14428.1_S13CG_Bacteriophage_S13_circular_DNA,_complete_genome	Escherichia virus phiX174	ssDNA(+)	Phix174microvirus	Microviridae	0	0	0	0	comp17_c0_seq1	5424	98	753	EBH233223A	UGR0412	UGR	LTNP	215	17	-13	Male	Round_2_Novaseq
gi_9626372_ref_NC_001422.1__Enterobacteria_phage_phiX174,_complete_genome	Escherichia virus phiX174	ssDNA(+)	Phix174microvirus	Microviridae	0	0	0	0	comp331_c0_seq1	326	100	5	EBH233603A	UGR0432	UGR	RP	33	11	98	Female	Round_2_Novaseq
gi_125661357_gb_EF380009.1__Enterobacteria_phage_phiX174_isolate_AP100,_complete_genome	Escherichia virus phiX174	ssDNA(+)	Phix174microvirus	Microviridae	0	0	0	0	comp1101_c0_seq1	165	100	2	EBH233603A	UGR0432	UGR	RP	33	11	98	Female	Round_2_Novaseq
gi_216089_gb_M14428.1_S13CG_Bacteriophage_S13_circular_DNA,_complete_genome	Escherichia virus phiX174	ssDNA(+)	Phix174microvirus	Microviridae	0	0	0	0	comp0_c0_seq1	3262	98	64	BWR0219	BWR0219	BWR	LTNP	171	18	46	Male	Round_2_Novaseq
gi_9626372_ref_NC_001422.1__Enterobacteria_phage_phiX174,_complete_genome	Escherichia virus phiX174	ssDNA(+)	Phix174microvirus	Microviridae	0	0	0	0	comp218_c0_seq1	1049	99	19	BWR0219	BWR0219	BWR	LTNP	171	18	46	Male	Round_2_Novaseq
gi_125661357_gb_EF380009.1__Enterobacteria_phage_phiX174_isolate_AP100,_complete_genome	Escherichia virus phiX174	ssDNA(+)	Phix174microvirus	Microviridae	0	0	0	0	comp189_c0_seq1	816	100	18	BWR0219	BWR0219	BWR	LTNP	171	18	46	Male	Round_2_Novaseq
gi_304269231_gb_HM775306.1__Enterobacteria_phage_phiX174_strain_gamma,_complete_genome	Escherichia virus phiX174	ssDNA(+)	Phix174microvirus	Microviridae	0	0	0	0	comp300_c0_seq1	321	96	5	BWR0219	BWR0219	BWR	LTNP	171	18	46	Male	Round_2_Novaseq
gi_9626372_ref_NC_001422.1__Enterobacteria_phage_phiX174,_complete_genome	Escherichia virus phiX174	ssDNA(+)	Phix174microvirus	Microviridae	0	0	0	0	comp167_c0_seq1	230	99	2	BWR0297	BWR0297	BWR	LTNP	163	16	22	Male	Round_2_Novaseq
gi_125661357_gb_EF380009.1__Enterobacteria_phage_phiX174_isolate_AP100,_complete_genome	Escherichia virus phiX174	ssDNA(+)	Phix174microvirus	Microviridae	0	0	0	0	comp224_c0_seq1	442	99	7	BWR0297	BWR0297	BWR	LTNP	163	16	22	Male	Round_2_Novaseq
gi_9626372_ref_NC_001422.1__Enterobacteria_phage_phiX174,_complete_genome	Escherichia virus phiX174	ssDNA(+)	Phix174microvirus	Microviridae	0	0	0	0	comp229_c0_seq1	461	98	6	BWR0311	BWR0311	BWR	RP	24	11	114	Female	Round_2_Novaseq
gi_125661357_gb_EF380009.1__Enterobacteria_phage_phiX174_isolate_AP100,_complete_genome	Escherichia virus phiX174	ssDNA(+)	Phix174microvirus	Microviridae	0	0	0	0	comp170_c0_seq1	397	99	6	BWR0311	BWR0311	BWR	RP	24	11	114	Female	Round_2_Novaseq
gi_216089_gb_M14428.1_S13CG_Bacteriophage_S13_circular_DNA,_complete_genome	Escherichia virus phiX174	ssDNA(+)	Phix174microvirus	Microviridae	0	0	0	0	comp12_c0_seq1	454	100	8	BWR0358	BWR0358	BWR	LTNP	147	20	99	Male	Round_2_Novaseq
gi_9626372_ref_NC_001422.1__Enterobacteria_phage_phiX174,_complete_genome	Escherichia virus phiX174	ssDNA(+)	Phix174microvirus	Microviridae	0	0	0	0	comp211_c0_seq1	1404	100	26	BWR0358	BWR0358	BWR	LTNP	147	20	99	Male	Round_2_Novaseq
gi_125661357_gb_EF380009.1__Enterobacteria_phage_phiX174_isolate_AP100,_complete_genome	Escherichia virus phiX174	ssDNA(+)	Phix174microvirus	Microviridae	0	0	0	0	comp505_c0_seq1	542	96	4	BWR0358	BWR0358	BWR	LTNP	147	20	99	Male	Round_2_Novaseq
gi_216089_gb_M14428.1_S13CG_Bacteriophage_S13_circular_DNA,_complete_genome	Escherichia virus phiX174	ssDNA(+)	Phix174microvirus	Microviridae	0	0	0	0	comp82_c0_seq1	673	98	9	BWR0378	BWR0378	BWR	LTNP	146	20	95	Female	Round_2_Novaseq
gi_9626372_ref_NC_001422.1__Enterobacteria_phage_phiX174,_complete_genome	Escherichia virus phiX174	ssDNA(+)	Phix174microvirus	Microviridae	0	0	0	0	comp114_c0_seq1	648	99	10	BWR0378	BWR0378	BWR	LTNP	146	20	95	Female	Round_2_Novaseq
gi_125661357_gb_EF380009.1__Enterobacteria_phage_phiX174_isolate_AP100,_complete_genome	Escherichia virus phiX174	ssDNA(+)	Phix174microvirus	Microviridae	0	0	0	0	comp195_c0_seq1	550	99	6	BWR0378	BWR0378	BWR	LTNP	146	20	95	Female	Round_2_Novaseq
gi_9626372_ref_NC_001422.1__Enterobacteria_phage_phiX174,_complete_genome	Escherichia virus phiX174	ssDNA(+)	Phix174microvirus	Microviridae	0	0	0	0	comp128_c0_seq1	633	98	8	EBH228162A	UGR0169	UGR	LTNP	130	11	0	Male	Round_2_Novaseq
gi_216089_gb_M14428.1_S13CG_Bacteriophage_S13_circular_DNA,_complete_genome	Escherichia virus phiX174	ssDNA(+)	Phix174microvirus	Microviridae	0	0	0	0	comp135_c0_seq1	308	100	4	EBH228736A	UGR0198	UGR	LTNP	164	18	51	Female	Round_2_Novaseq
gi_9626372_ref_NC_001422.1__Enterobacteria_phage_phiX174,_complete_genome	Escherichia virus phiX174	ssDNA(+)	Phix174microvirus	Microviridae	0	0	0	0	comp125_c0_seq1	289	98	3	EBH228736A	UGR0198	UGR	LTNP	164	18	51	Female	Round_2_Novaseq
gi_216089_gb_M14428.1_S13CG_Bacteriophage_S13_circular_DNA,_complete_genome	Escherichia virus phiX174	ssDNA(+)	Phix174microvirus	Microviridae	0	0	0	0	comp45_c0_seq1	1751	98	60	EBH231332A	UGR0327	UGR	RP	20	3	17	Female	Round_2_Novaseq
gi_5815312_gb_AF176034.1__Coliphage_phiX174_isolate_Anc,_complete_genome	Escherichia virus phiX174	ssDNA(+)	Phix174microvirus	Microviridae	0	0	0	0	comp48_c0_seq1	1017	99	33	EBH231332A	UGR0327	UGR	RP	20	3	17	Female	Round_2_Novaseq
gi_9626372_ref_NC_001422.1__Enterobacteria_phage_phiX174,_complete_genome	Escherichia virus phiX174	ssDNA(+)	Phix174microvirus	Microviridae	0	0	0	0	comp60_c0_seq1	2301	100	62	EBH231332A	UGR0327	UGR	RP	20	3	17	Female	Round_2_Novaseq
gi_9626372_ref_NC_001422.1__Enterobacteria_phage_phiX174,_complete_genome	Escherichia virus phiX174	ssDNA(+)	Phix174microvirus	Microviridae	0	0	0	0	comp87_c0_seq1	274	100	4	EBH231510A	UGR0336	UGR	LTNP	188	20	53	Female	Round_2_Novaseq
gi_9626372_ref_NC_001422.1__Enterobacteria_phage_phiX174,_complete_genome	Escherichia virus phiX174	ssDNA(+)	Phix174microvirus	Microviridae	0	0	0	0	comp60_c0_seq1	277	100	4	EBH231935A	UGR0357	UGR	RP	17	7	64	Male	Round_2_Novaseq
gi_125661357_gb_EF380009.1__Enterobacteria_phage_phiX174_isolate_AP100,_complete_genome	Escherichia virus phiX174	ssDNA(+)	Phix174microvirus	Microviridae	0	0	0	0	comp50_c0_seq1	307	99	3	EBH231935A	UGR0357	UGR	RP	17	7	64	Male	Round_2_Novaseq
gi_155573622_ref_NC_006273.2__Human_herpesvirus_5,_complete_genome	Human betaherpesvirus 5	dsDNA	Cytomegalovirus	Herpesviridae	Herpesvirales	0	0	0	comp555_c0_seq1	151	100	3	EBH230459A	UGR0283	UGR	RP	4	4	41	Female	Round_2_Novaseq
gi_317160499_gb_HQ380895.1__Human_herpesvirus_5_strain_JHC,_complete_genome	Human betaherpesvirus 5	dsDNA	Cytomegalovirus	Herpesviridae	Herpesvirales	0	0	0	comp75_c0_seq1	171	99	4	EBH230459A	UGR0283	UGR	RP	4	4	41	Female	Round_2_Novaseq
gi_9633069_ref_NC_000898.1__Human_herpesvirus_6B,_complete_genome	Human betaherpesvirus 6B	dsDNA	Roseolovirus	Herpesviridae	Herpesvirales	0	0	0	comp102_c0_seq1	391	100	6	UGR0108	UGR0108	UGR	LTNP	221	16	-26	Female	Round_2_Novaseq
gi_4995977_dbj_AB021506.1__Human_herpesvirus_6B_DNA,_complete_genome,_strain:_HST	Human betaherpesvirus 6B	dsDNA	Roseolovirus	Herpesviridae	Herpesvirales	0	0	0	comp68_c0_seq1	304	99	7	UGR0108	UGR0108	UGR	LTNP	221	16	-26	Female	Round_2_Novaseq
gi_9633069_ref_NC_000898.1__Human_herpesvirus_6B,_complete_genome	Human betaherpesvirus 6B	dsDNA	Roseolovirus	Herpesviridae	Herpesvirales	0	0	0	comp24_c0_seq1	531	100	18	UGR0140	UGR0140	UGR	LTNP	129	11	2	Male	Round_2_Novaseq
gi_4995977_dbj_AB021506.1__Human_herpesvirus_6B_DNA,_complete_genome,_strain:_HST	Human betaherpesvirus 6B	dsDNA	Roseolovirus	Herpesviridae	Herpesvirales	0	0	0	comp80_c0_seq1	151	100	4	UGR0140	UGR0140	UGR	LTNP	129	11	2	Male	Round_2_Novaseq
gi_4995977_dbj_AB021506.1__Human_herpesvirus_6B_DNA,_complete_genome,_strain:_HST	Human betaherpesvirus 6B	dsDNA	Roseolovirus	Herpesviridae	Herpesvirales	0	0	0	comp2935_c0_seq1	155	97	1	BWR0237	BWR0237	BWR	LTNP	152	18	66	Female	Round_2_Novaseq
gi_9633069_ref_NC_000898.1__Human_herpesvirus_6B,_complete_genome	Human betaherpesvirus 6B	dsDNA	Roseolovirus	Herpesviridae	Herpesvirales	0	0	0	comp8_c0_seq1	550	99	20	EBH236569A	UGR0496	UGR	LTNP	170	14	6	Male	Round_2_Novaseq
gi_4995977_dbj_AB021506.1__Human_herpesvirus_6B_DNA,_complete_genome,_strain:_HST	Human betaherpesvirus 6B	dsDNA	Roseolovirus	Herpesviridae	Herpesvirales	0	0	0	comp815_c0_seq1	168	99	2	EBH236569A	UGR0496	UGR	LTNP	170	14	6	Male	Round_2_Novaseq
gi_9633069_ref_NC_000898.1__Human_herpesvirus_6B,_complete_genome	Human betaherpesvirus 6B	dsDNA	Roseolovirus	Herpesviridae	Herpesvirales	0	0	0	comp46_c0_seq1	343	99	8	UGR0165	UGR0165	UGR	LTNP	176	16	22	Female	Round_2_Novaseq
gi_4995977_dbj_AB021506.1__Human_herpesvirus_6B_DNA,_complete_genome,_strain:_HST	Human betaherpesvirus 6B	dsDNA	Roseolovirus	Herpesviridae	Herpesvirales	0	0	0	comp91_c0_seq1	721	99	11	UGR0165	UGR0165	UGR	LTNP	176	16	22	Female	Round_2_Novaseq
gi_9633069_ref_NC_000898.1__Human_herpesvirus_6B,_complete_genome	Human betaherpesvirus 6B	dsDNA	Roseolovirus	Herpesviridae	Herpesvirales	0	0	0	comp101_c0_seq1	251	100	4	EBH228295A	UGR0176	UGR	RP	20	10	103	Female	Round_2_Novaseq
gi_4995977_dbj_AB021506.1__Human_herpesvirus_6B_DNA,_complete_genome,_strain:_HST	Human betaherpesvirus 6B	dsDNA	Roseolovirus	Herpesviridae	Herpesvirales	0	0	0	comp246_c0_seq1	188	100	2	EBH228295A	UGR0176	UGR	RP	20	10	103	Female	Round_2_Novaseq
gi_9633069_ref_NC_000898.1__Human_herpesvirus_6B,_complete_genome	Human betaherpesvirus 6B	dsDNA	Roseolovirus	Herpesviridae	Herpesvirales	0	0	0	comp67_c0_seq1	215	99	3	EBH229918A	UGR0256	UGR	LTNP	203	19	21	Female	Round_2_Novaseq
gi_4995977_dbj_AB021506.1__Human_herpesvirus_6B_DNA,_complete_genome,_strain:_HST	Human betaherpesvirus 6B	dsDNA	Roseolovirus	Herpesviridae	Herpesvirales	0	0	0	comp94_c0_seq1	301	100	4	EBH229918A	UGR0256	UGR	LTNP	203	19	21	Female	Round_2_Novaseq
gi_1236880_gb_U43400.1_HHU43400_Human_herpesvirus-7_(HHV7)_JI,_complete_virion_genome	Human betaherpesvirus 7	dsDNA	Roseolovirus	Herpesviridae	Herpesvirales	0	0	0	comp443_c0_seq1	252	99	4	EBH233703A	UGR0437	UGR	RP	7	3	35	Male	Round_2_Novaseq
gi_51874225_ref_NC_001716.2__Human_herpesvirus_7,_complete_genome	Human betaherpesvirus 7	dsDNA	Roseolovirus	Herpesviridae	Herpesvirales	0	0	0	comp214_c0_seq1	151	100	2	UGR0086	UGR0086	UGR	RP	13	10	110	Female	Round_2_Novaseq
gi_51874225_ref_NC_001716.2__Human_herpesvirus_7,_complete_genome	Human betaherpesvirus 7	dsDNA	Roseolovirus	Herpesviridae	Herpesvirales	0	0	0	comp262_c0_seq1	72	100	1	EBH228295A	UGR0176	UGR	RP	20	10	103	Female	Round_2_Novaseq
gi_84519641_gb_AY961628.3__Human_herpesvirus_4_strain_GD1,_complete_genome	Human gammaherpesvirus 4	dsDNA	Lymphocryptovirus	Herpesviridae	Herpesvirales	0	0	0	comp245_c0_seq1	160	100	3	BWR0265	BWR0265	BWR	LTNP	191	15		Female	Round_2_Novaseq
gi_82503188_ref_NC_007605.1__Human_herpesvirus_4_type_1,_complete_genome	Human gammaherpesvirus 4	dsDNA	Lymphocryptovirus	Herpesviridae	Herpesvirales	0	0	0	comp1062_c0_seq1	151	100	2	BWR0265	BWR0265	BWR	LTNP	191	15		Female	Round_2_Novaseq
gi_82503188_ref_NC_007605.1__Human_herpesvirus_4_type_1,_complete_genome	Human gammaherpesvirus 4	dsDNA	Lymphocryptovirus	Herpesviridae	Herpesvirales	0	0	0	comp581_c0_seq1	162	100	2	BWR0309	BWR0309	BWR	LTNP	208	20	27	Female	Round_2_Novaseq
gi_139424470_ref_NC_009334.1__Human_herpesvirus_4,_complete_genome	Human gammaherpesvirus 4	dsDNA	Lymphocryptovirus	Herpesviridae	Herpesvirales	0	0	0	comp559_c0_seq1	151	100	2	BWR369	BWR0369	BWR	LTNP	153	14	20	Female	Round_2_Novaseq
gi_82503188_ref_NC_007605.1__Human_herpesvirus_4_type_1,_complete_genome	Human gammaherpesvirus 4	dsDNA	Lymphocryptovirus	Herpesviridae	Herpesvirales	0	0	0	comp13_c0_seq1	436	100	21	UGR0057	UGR0057	UGR	LTNP	180	19	44	Female	Round_2_Novaseq
gi_82503188_ref_NC_007605.1__Human_herpesvirus_4_type_1,_complete_genome	Human gammaherpesvirus 4	dsDNA	Lymphocryptovirus	Herpesviridae	Herpesvirales	0	0	0	comp43_c0_seq1	605	100	24	UGR0095	UGR0095	UGR	LTNP	142	12	2	Female	Round_2_Novaseq
gi_139424470_ref_NC_009334.1__Human_herpesvirus_4,_complete_genome	Human gammaherpesvirus 4	dsDNA	Lymphocryptovirus	Herpesviridae	Herpesvirales	0	0	0	comp85_c0_seq1	219	100	4	EBH233395A	UGR0421	UGR	LTNP	172	17	30	Female	Round_2_Novaseq
gi_82503188_ref_NC_007605.1__Human_herpesvirus_4_type_1,_complete_genome	Human gammaherpesvirus 4	dsDNA	Lymphocryptovirus	Herpesviridae	Herpesvirales	0	0	0	comp1042_c0_seq1	170	99	2	BWR0320	BWR0320	BWR	LTNP	160	14	7	Female	Round_2_Novaseq
gi_82503188_ref_NC_007605.1__Human_herpesvirus_4_type_1,_complete_genome	Human gammaherpesvirus 4	dsDNA	Lymphocryptovirus	Herpesviridae	Herpesvirales	0	0	0	comp1452_c0_seq1	151	100	2	BWR0387	BWR0387	BWR	RP	43	12	103	Female	Round_2_Novaseq
gi_82503188_ref_NC_007605.1__Human_herpesvirus_4_type_1,_complete_genome	Human gammaherpesvirus 4	dsDNA	Lymphocryptovirus	Herpesviridae	Herpesvirales	0	0	0	comp697_c0_seq1	173	100	2	BWR0399	BWR0399	BWR	RP	17	14	157	Female	Round_2_Novaseq
gi_139424470_ref_NC_009334.1__Human_herpesvirus_4,_complete_genome	Human gammaherpesvirus 4	dsDNA	Lymphocryptovirus	Herpesviridae	Herpesvirales	0	0	0	comp1272_c0_seq1	128	100	2	BWR0430	BWR0430	BWR	RP	3	6	74	Female	Round_2_Novaseq
gi_82503188_ref_NC_007605.1__Human_herpesvirus_4_type_1,_complete_genome	Human gammaherpesvirus 4	dsDNA	Lymphocryptovirus	Herpesviridae	Herpesvirales	0	0	0	comp795_c0_seq1	151	100	2	BWR0430	BWR0430	BWR	RP	3	6	74	Female	Round_2_Novaseq
gi_82503188_ref_NC_007605.1__Human_herpesvirus_4_type_1,_complete_genome	Human gammaherpesvirus 4	dsDNA	Lymphocryptovirus	Herpesviridae	Herpesvirales	0	0	0	comp601_c0_seq1	174	99	2	BWR0439	BWR0439	BWR	RP	21	7	68	Female	Round_2_Novaseq
gi_82503188_ref_NC_007605.1__Human_herpesvirus_4_type_1,_complete_genome	Human gammaherpesvirus 4	dsDNA	Lymphocryptovirus	Herpesviridae	Herpesvirales	0	0	0	comp119_c1_seq1	135	100	4	EBH228570A	UGR0190	UGR	LTNP	215	18	2	Female	Round_2_Novaseq
gi_139424470_ref_NC_009334.1__Human_herpesvirus_4,_complete_genome	Human gammaherpesvirus 4	dsDNA	Lymphocryptovirus	Herpesviridae	Herpesvirales	0	0	0	comp495_c0_seq1	151	100	2	EBH228697A	UGR0196	UGR	LTNP	126	11	3	Female	Round_2_Novaseq
gi_82503188_ref_NC_007605.1__Human_herpesvirus_4_type_1,_complete_genome	Human gammaherpesvirus 4	dsDNA	Lymphocryptovirus	Herpesviridae	Herpesvirales	0	0	0	comp120_c0_seq1	193	100	4	EBH228697A	UGR0196	UGR	LTNP	126	11	3	Female	Round_2_Novaseq
gi_82503188_ref_NC_007605.1__Human_herpesvirus_4_type_1,_complete_genome	Human gammaherpesvirus 4	dsDNA	Lymphocryptovirus	Herpesviridae	Herpesvirales	0	0	0	comp231_c0_seq1	165	100	2	EBH230459A	UGR0283	UGR	RP	4	4	41	Female	Round_2_Novaseq
gi_82503188_ref_NC_007605.1__Human_herpesvirus_4_type_1,_complete_genome	Human gammaherpesvirus 4	dsDNA	Lymphocryptovirus	Herpesviridae	Herpesvirales	0	0	0	comp116_c0_seq1	270	100	4	EBH230496A	UGR0285	UGR	LTNP		20	0	Female	Round_2_Novaseq
gi_82503188_ref_NC_007605.1__Human_herpesvirus_4_type_1,_complete_genome	Human gammaherpesvirus 4	dsDNA	Lymphocryptovirus	Herpesviridae	Herpesvirales	0	0	0	comp536_c0_seq1	178	99	2	EBH230661A	UGR0293	UGR	LTNP	193	18	29	Female	Round_2_Novaseq
gi_84519641_gb_AY961628.3__Human_herpesvirus_4_strain_GD1,_complete_genome	Human gammaherpesvirus 4	dsDNA	Lymphocryptovirus	Herpesviridae	Herpesvirales	0	0	0	comp198_c0_seq2	60	98	2	EBH230999A	UGR0310	UGR	RP	26	11	102	Male	Round_2_Novaseq
gi_82503188_ref_NC_007605.1__Human_herpesvirus_4_type_1,_complete_genome	Human gammaherpesvirus 4	dsDNA	Lymphocryptovirus	Herpesviridae	Herpesvirales	0	0	0	comp198_c0_seq1	110	100	2	EBH230999A	UGR0310	UGR	RP	26	11	102	Male	Round_2_Novaseq
gi_82503188_ref_NC_007605.1__Human_herpesvirus_4_type_1,_complete_genome	Human gammaherpesvirus 4	dsDNA	Lymphocryptovirus	Herpesviridae	Herpesvirales	0	0	0	comp91_c0_seq1	151	100	4	EBH231662A	UGR0344	UGR	RP	12	7	74	Male	Round_2_Novaseq
gi_82503188_ref_NC_007605.1__Human_herpesvirus_4_type_1,_complete_genome	Human gammaherpesvirus 4	dsDNA	Lymphocryptovirus	Herpesviridae	Herpesvirales	0	0	0	comp1273_c0_seq1	166	100	2	EBH232769A	UGR0397	UGR	RP	21	3	11	Female	Round_2_Novaseq
gi_82503188_ref_NC_007605.1__Human_herpesvirus_4_type_1,_complete_genome	Human gammaherpesvirus 4	dsDNA	Lymphocryptovirus	Herpesviridae	Herpesvirales	0	0	0	comp1334_c0_seq1	183	99	2	EBH233549A	UGR0429	UGR	RP	8	5	50	Male	Round_2_Novaseq
gi_82503188_ref_NC_007605.1__Human_herpesvirus_4_type_1,_complete_genome	Human gammaherpesvirus 4	dsDNA	Lymphocryptovirus	Herpesviridae	Herpesvirales	0	0	0	comp516_c0_seq1	161	100	2	BWR0227	BWR0227	BWR	LTNP	132	13	29	Female	Round_2_Novaseq
gi_84519641_gb_AY961628.3__Human_herpesvirus_4_strain_GD1,_complete_genome	Human gammaherpesvirus 4	dsDNA	Lymphocryptovirus	Herpesviridae	Herpesvirales	0	0	0	comp149_c0_seq1	242	100	4	EBH229901A	UGR0254	UGR	LTNP	170	15	16	Female	Round_2_Novaseq
gi_82503188_ref_NC_007605.1__Human_herpesvirus_4_type_1,_complete_genome	Human gammaherpesvirus 4	dsDNA	Lymphocryptovirus	Herpesviridae	Herpesvirales	0	0	0	comp103_c0_seq1	187	100	2	EBH230889A	UGR0303	UGR	RP	14	5	49	Male	Round_2_Novaseq
gi_139424470_ref_NC_009334.1__Human_herpesvirus_4,_complete_genome	Human gammaherpesvirus 4	dsDNA	Lymphocryptovirus	Herpesviridae	Herpesvirales	0	0	0	comp396_c0_seq1	151	100	2	EBH231722A	UGR0347	UGR	LTNP	139	12	5	Female	Round_2_Novaseq
gi_82503188_ref_NC_007605.1__Human_herpesvirus_4_type_1,_complete_genome	Human gammaherpesvirus 4	dsDNA	Lymphocryptovirus	Herpesviridae	Herpesvirales	0	0	0	comp116_c0_seq1	253	100	6	EBH231722A	UGR0347	UGR	LTNP	139	12	5	Female	Round_2_Novaseq
gi_82503188_ref_NC_007605.1__Human_herpesvirus_4_type_1,_complete_genome	Human gammaherpesvirus 4	dsDNA	Lymphocryptovirus	Herpesviridae	Herpesvirales	0	0	0	comp104_c0_seq1	349	99	4	EBH232731A	UGR0395	UGR	LTNP	200	16	0	Male	Round_2_Novaseq
gi_296556485_gb_M19921.2_HIVNL43_Human_immunodeficiency_virus_type_1,_NY5/BRU_(LAV-1)_recombinant_clone_pNL4-3	Human immunodeficiency virus 1	ssRNA-RT	Lentivirus	Retroviridae	Ortervirales	0	0	0	comp7_c0_seq1	247	87	4	BWR263	BWR0263	BWR	LTNP	199	18	23	Male	Round_2_Novaseq
gi_60651847_gb_AY835750.1__HIV-1_isolate_5096-89_clone_np3_from_USA,_complete_genome	Human immunodeficiency virus 1	ssRNA-RT	Lentivirus	Retroviridae	Ortervirales	0	0	0	comp248_c0_seq1	151	99	2	EBH229761A	UGR0248	UGR	RP	29	11	107	Male	Round_2_Novaseq
gi_3153166_dbj_D00835.1_HIV2CAM2_Human_immunodeficiency_virus_2_proviral_DNA,_complete_genome	Human immunodeficiency virus 2	ssRNA-RT	Lentivirus	Retroviridae	Ortervirales	0	0	0	comp28_c0_seq1	339	92	8	BWR263	BWR0263	BWR	LTNP	199	18	23	Male	Round_2_Novaseq
gi_3153166_dbj_D00835.1_HIV2CAM2_Human_immunodeficiency_virus_2_proviral_DNA,_complete_genome	Human immunodeficiency virus 2	ssRNA-RT	Lentivirus	Retroviridae	Ortervirales	0	0	0	comp131_c0_seq1	343	82	4	BWR0227	BWR0227	BWR	LTNP	132	13	29	Female	Round_2_Novaseq
gi_9626158_ref_NC_001405.1__Human_adenovirus_C,_complete_genome	Human mastadenovirus C	dsDNA	Mastadenovirus	Adenoviridae	0	0	0	0	comp277_c0_seq1	213	100	3	EBH229744A	UGR0247	UGR	RP	28	12	113	Female	Round_2_Novaseq
gi_9626158_ref_NC_001405.1__Human_adenovirus_C,_complete_genome	Human mastadenovirus C	dsDNA	Mastadenovirus	Adenoviridae	0	0	0	0	comp27_c0_seq1	204	100	12	EBH230023A	UGR0261	UGR	LTNP	138	19	85	Female	Round_2_Novaseq
gi_9626158_ref_NC_001405.1__Human_adenovirus_C,_complete_genome	Human mastadenovirus C	dsDNA	Mastadenovirus	Adenoviridae	0	0	0	0	comp56_c0_seq1	461	100	8	EBH230496A	UGR0285	UGR	LTNP		20	0	Female	Round_2_Novaseq
gi_9626158_ref_NC_001405.1__Human_adenovirus_C,_complete_genome	Human mastadenovirus C	dsDNA	Mastadenovirus	Adenoviridae	0	0	0	0	comp111_c0_seq1	203	98	3	EBH234178A	UGR0461	UGR	RP	19	9	91	Male	Round_2_Novaseq
gi_9626158_ref_NC_001405.1__Human_adenovirus_C,_complete_genome	Human mastadenovirus C	dsDNA	Mastadenovirus	Adenoviridae	0	0	0	0	comp106_c0_seq1	203	99	47	EBH235154A	UGR0487	UGR	LTNP	137	14	39	Female	Round_2_Novaseq
gi_83642839_ref_NC_007646.1__Ovine_herpesvirus_2,_complete_genome	Ovine gammaherpesvirus 2	dsDNA	Macavirus	Herpesviridae	Herpesvirales	0	0	0	comp394_c0_seq1	124	100	5	EBH231469A	UGR0334	UGR	LTNP	151	13	4	Female	Round_2_Novaseq
gi_9632996_ref_NC_000883.1__Human_parvovirus_B19,_complete_genome	Primate erythroparvovirus 1	ssDNA(+/-)	Erythroparvovirus	Parvoviridae	0	0	0	0	comp929_c0_seq1	151	99	3	BWR0238	BWR0238	BWR	RP	35	13	126	Female	Round_2_Novaseq
gi_270118453_emb_FN598217.1__Human_parvovirus_B19_complete_sequence,_isolate_C39_from_plasma	Primate erythroparvovirus 1	ssDNA(+/-)	Erythroparvovirus	Parvoviridae	0	0	0	0	comp950_c0_seq1	114	100	3	BWR0238	BWR0238	BWR	RP	35	13	126	Female	Round_2_Novaseq
gi_9632996_ref_NC_000883.1__Human_parvovirus_B19,_complete_genome	Primate erythroparvovirus 1	ssDNA(+/-)	Erythroparvovirus	Parvoviridae	0	0	0	0	comp7_c0_seq6	54	98	358	EBH232860A	UGR0401	UGR	RP	19	6	59	Female	Round_2_Novaseq
gi_270118453_emb_FN598217.1__Human_parvovirus_B19_complete_sequence,_isolate_C39_from_plasma	Primate erythroparvovirus 1	ssDNA(+/-)	Erythroparvovirus	Parvoviridae	0	0	0	0	comp7_c0_seq1	4214	99	4270	EBH232860A	UGR0401	UGR	RP	19	6	59	Female	Round_2_Novaseq
gi_30519795_emb_Z48163.2__Semliki_forest_virus_genomic_RNA_for_non-structural_polyprotein_and_structural_polyprotein,_strain_A7	Semliki Forest virus	ssRNA(+)	Alphavirus	Togaviridae	0	0	0	0	comp1587_c0_seq1	151	100	2	BWR0497	BWR0497	BWR	RP	25	10	96	Male	Round_2_Novaseq
gi_30519795_emb_Z48163.2__Semliki_forest_virus_genomic_RNA_for_non-structural_polyprotein_and_structural_polyprotein,_strain_A7	Semliki Forest virus	ssRNA(+)	Alphavirus	Togaviridae	0	0	0	0	comp40_c0_seq1	244	100	8	EBH230496A	UGR0285	UGR	LTNP		20	0	Female	Round_2_Novaseq
gi_30519795_emb_Z48163.2__Semliki_forest_virus_genomic_RNA_for_non-structural_polyprotein_and_structural_polyprotein,_strain_A7	Semliki Forest virus	ssRNA(+)	Alphavirus	Togaviridae	0	0	0	0	comp684_c0_seq1	173	100	3	EBH233223A	UGR0412	UGR	LTNP	215	17	-13	Male	Round_2_Novaseq
gi_30519795_emb_Z48163.2__Semliki_forest_virus_genomic_RNA_for_non-structural_polyprotein_and_structural_polyprotein,_strain_A7	Semliki Forest virus	ssRNA(+)	Alphavirus	Togaviridae	0	0	0	0	comp1091_c0_seq1	175	100	2	EBH234334A	UGR0467	UGR	LTNP	141	13	22	Female	Round_2_Novaseq
gi_30519795_emb_Z48163.2__Semliki_forest_virus_genomic_RNA_for_non-structural_polyprotein_and_structural_polyprotein,_strain_A7	Semliki Forest virus	ssRNA(+)	Alphavirus	Togaviridae	0	0	0	0	comp221_c0_seq1	291	100	4	EBH229761A	UGR0248	UGR	RP	29	11	107	Male	Round_2_Novaseq
gi_134026382_dbj_AB290918.1__Torque_teno_midi_virus_1_DNA,_complete_genome,_isolate:_MD1-073	Torque teno midi virus 1	ssDNA(-)	Gammatorquevirus	Anelloviridae	0	0	0	0	comp603_c0_seq1	145	99	2	EBH233201A	UGR0411	UGR	LTNP	212	16	-16	Male	Round_2_Novaseq
gi_295413965_ref_NC_014082.1__Torque_teno_mini_virus_7,_complete_genome	Torque teno mini virus 7	ssDNA(-)	Betatorquevirus	Anelloviridae	0	0	0	0	comp724_c0_seq1	120	97	1	EBH233201A	UGR0411	UGR	LTNP	212	16	-16	Male	Round_2_Novaseq
gi_2959440_dbj_AB008394.1__Torque_teno_virus_1_ORF2,_ORF1_genes,_complete_cds	Torque teno virus 1	ssDNA(-)	Alphatorquevirus	Anelloviridae	0	0	0	0	comp51_c0_seq1	128	92	5	EBH229977A	UGR0259	UGR	LTNP	232	17	-24	Male	Round_2_Novaseq
gi_308944452_gb_GU797360.1__Torque_teno_virus_10_isolate_BIS8-17,_complete_genome	Torque teno virus 10	ssDNA(-)	Alphatorquevirus	Anelloviridae	0	0	0	0	comp559_c0_seq1	187	96	4	BWR0254	BWR0254	BWR	LTNP	191	19	38	Male	Round_2_Novaseq
gi_308944452_gb_GU797360.1__Torque_teno_virus_10_isolate_BIS8-17,_complete_genome	Torque teno virus 10	ssDNA(-)	Alphatorquevirus	Anelloviridae	0	0	0	0	comp1128_c0_seq1	151	88	3	BWR0271	BWR0271	BWR	LTNP	122	15	60	Male	Round_2_Novaseq
gi_295413928_ref_NC_014076.1__Torque_teno_virus_10,_complete_genome	Torque teno virus 10	ssDNA(-)	Alphatorquevirus	Anelloviridae	0	0	0	0	comp222_c0_seq1	145	89	2	EBH229977A	UGR0259	UGR	LTNP	232	17	-24	Male	Round_2_Novaseq
gi_295413928_ref_NC_014076.1__Torque_teno_virus_10,_complete_genome	Torque teno virus 10	ssDNA(-)	Alphatorquevirus	Anelloviridae	0	0	0	0	comp28_c0_seq1	204	98	6	EBH230518A	UGR0286	UGR	LTNP	174	15	4	Male	Round_2_Novaseq
gi_308944452_gb_GU797360.1__Torque_teno_virus_10_isolate_BIS8-17,_complete_genome	Torque teno virus 10	ssDNA(-)	Alphatorquevirus	Anelloviridae	0	0	0	0	comp50_c0_seq1	234	88	10	EBH230999A	UGR0310	UGR	RP	26	11	102	Male	Round_2_Novaseq
gi_308944452_gb_GU797360.1__Torque_teno_virus_10_isolate_BIS8-17,_complete_genome	Torque teno virus 10	ssDNA(-)	Alphatorquevirus	Anelloviridae	0	0	0	0	comp1_c0_seq2	165	88	2	EBH234143A	UGR0459	UGR	RP	32	9	76	Female	Round_2_Novaseq
gi_295413928_ref_NC_014076.1__Torque_teno_virus_10,_complete_genome	Torque teno virus 10	ssDNA(-)	Alphatorquevirus	Anelloviridae	0	0	0	0	comp326_c0_seq1	172	79	2	EBH230289A	UGR0274	UGR	LTNP	170	14	0	Female	Round_2_Novaseq
gi_308944452_gb_GU797360.1__Torque_teno_virus_10_isolate_BIS8-17,_complete_genome	Torque teno virus 10	ssDNA(-)	Alphatorquevirus	Anelloviridae	0	0	0	0	comp290_c0_seq1	190	83	2	EBH230289A	UGR0274	UGR	LTNP	170	14	0	Female	Round_2_Novaseq
gi_295413923_ref_NC_014075.1__Torque_teno_virus_12,_complete_genome	Torque teno virus 12	ssDNA(-)	Alphatorquevirus	Anelloviridae	0	0	0	0	comp187_c0_seq1	212	85	4	EBH234143A	UGR0459	UGR	RP	32	9	76	Female	Round_2_Novaseq
gi_295413923_ref_NC_014075.1__Torque_teno_virus_12,_complete_genome	Torque teno virus 12	ssDNA(-)	Alphatorquevirus	Anelloviridae	0	0	0	0	comp377_c0_seq1	151	92	2	EBH228162A	UGR0169	UGR	LTNP	130	11	0	Male	Round_2_Novaseq
gi_295441905_ref_NC_014096.1__Torque_teno_virus_15,_complete_genome	Torque teno virus 15	ssDNA(-)	Alphatorquevirus	Anelloviridae	0	0	0	0	comp822_c0_seq1	337	85	4	EBH234143A	UGR0459	UGR	RP	32	9	76	Female	Round_2_Novaseq
gi_295441905_ref_NC_014096.1__Torque_teno_virus_15,_complete_genome	Torque teno virus 15	ssDNA(-)	Alphatorquevirus	Anelloviridae	0	0	0	0	comp57_c0_seq1	171	95	4	EBH228241A	UGR0173	UGR	LTNP	203	17	0	Female	Round_2_Novaseq
gi_295441905_ref_NC_014096.1__Torque_teno_virus_15,_complete_genome	Torque teno virus 15	ssDNA(-)	Alphatorquevirus	Anelloviridae	0	0	0	0	comp94_c0_seq1	243	84	4	EBH230289A	UGR0274	UGR	LTNP	170	14	0	Female	Round_2_Novaseq
gi_295441884_ref_NC_014091.1__Torque_teno_virus_16,_complete_genome	Torque teno virus 16	ssDNA(-)	Alphatorquevirus	Anelloviridae	0	0	0	0	comp207_c0_seq1	151	98	3	BWR0372	BWR0372	BWR	LTNP	141	21	118	Female	Round_2_Novaseq
gi_295441884_ref_NC_014091.1__Torque_teno_virus_16,_complete_genome	Torque teno virus 16	ssDNA(-)	Alphatorquevirus	Anelloviridae	0	0	0	0	comp8_c0_seq1	323	86	8	EBH230496A	UGR0285	UGR	LTNP		20	0	Female	Round_2_Novaseq
gi_295441884_ref_NC_014091.1__Torque_teno_virus_16,_complete_genome	Torque teno virus 16	ssDNA(-)	Alphatorquevirus	Anelloviridae	0	0	0	0	comp443_c0_seq1	151	88	2	EBH234143A	UGR0459	UGR	RP	32	9	76	Female	Round_2_Novaseq
gi_295441884_ref_NC_014091.1__Torque_teno_virus_16,_complete_genome	Torque teno virus 16	ssDNA(-)	Alphatorquevirus	Anelloviridae	0	0	0	0	comp92_c0_seq1	145	96	1	EBH231935A	UGR0357	UGR	RP	17	7	64	Male	Round_2_Novaseq
gi_295413947_ref_NC_014078.1__Torque_teno_virus_19,_complete_genome	Torque teno virus 19	ssDNA(-)	Alphatorquevirus	Anelloviridae	0	0	0	0	comp263_c0_seq1	244	88	3	EBH230999A	UGR0310	UGR	RP	26	11	102	Male	Round_2_Novaseq
gi_295413947_ref_NC_014078.1__Torque_teno_virus_19,_complete_genome	Torque teno virus 19	ssDNA(-)	Alphatorquevirus	Anelloviridae	0	0	0	0	comp1_c0_seq1	267	91	4	EBH234143A	UGR0459	UGR	RP	32	9	76	Female	Round_2_Novaseq
gi_295413947_ref_NC_014078.1__Torque_teno_virus_19,_complete_genome	Torque teno virus 19	ssDNA(-)	Alphatorquevirus	Anelloviridae	0	0	0	0	comp3_c0_seq1	517	87	7	EBH230289A	UGR0274	UGR	LTNP	170	14	0	Female	Round_2_Novaseq
gi_295441896_ref_NC_014094.1__Torque_teno_virus_6,_complete_genome	Torque teno virus 6	ssDNA(-)	Alphatorquevirus	Anelloviridae	0	0	0	0	comp807_c0_seq1	183	90	2	BWR0494	BWR0494	BWR	RP	9	11	122	Female	Round_2_Novaseq
gi_295441896_ref_NC_014094.1__Torque_teno_virus_6,_complete_genome	Torque teno virus 6	ssDNA(-)	Alphatorquevirus	Anelloviridae	0	0	0	0	comp226_c0_seq1	164	97	2	EBH230289A	UGR0274	UGR	LTNP	170	14	0	Female	Round_2_Novaseq
gi_295413954_ref_NC_014080.1__Torque_teno_virus_7,_complete_genome	Torque teno virus 7	ssDNA(-)	Alphatorquevirus	Anelloviridae	0	0	0	0	comp254_c0_seq1	173	98	3	BWR0339	BWR0339	BWR	LTNP	194	15		Female	Round_2_Novaseq
gi_295413954_ref_NC_014080.1__Torque_teno_virus_7,_complete_genome	Torque teno virus 7	ssDNA(-)	Alphatorquevirus	Anelloviridae	0	0	0	0	comp97_c0_seq1	169	86	4	EBH230289A	UGR0274	UGR	LTNP	170	14	0	Female	Round_2_Novaseq
gi_295413972_ref_NC_014084.1__Torque_teno_virus_8,_complete_genome	Torque teno virus 8	ssDNA(-)	Alphatorquevirus	Anelloviridae	0	0	0	0	comp107_c0_seq1	233	96	6	UGR0057	UGR0057	UGR	LTNP	180	19	44	Female	Round_2_Novaseq
gi_295413972_ref_NC_014084.1__Torque_teno_virus_8,_complete_genome	Torque teno virus 8	ssDNA(-)	Alphatorquevirus	Anelloviridae	0	0	0	0	comp485_c0_seq1	145	93	3	EBH234292A	UGR0465	UGR	LTNP	166	14	5	Male	Round_2_Novaseq
gi_295413972_ref_NC_014084.1__Torque_teno_virus_8,_complete_genome	Torque teno virus 8	ssDNA(-)	Alphatorquevirus	Anelloviridae	0	0	0	0	comp276_c0_seq1	190	97	2	EBH228162A	UGR0169	UGR	LTNP	130	11	0	Male	Round_2_Novaseq
gi_167412463_gb_EU410304.1__Vaccinia_virus_GLV-1h68,_complete_genome	Vaccinia virus	dsDNA	Orthopoxvirus	Poxviridae	0	0	0	0	comp50_c0_seq1	170	100	4	UGR0089	UGR0089	UGR	RP	25	9	86	Male	Round_2_Novaseq

## Sheet: Summary
ICTV Virus Species	Virus Family	Genome Composition	Average Contig Length (bp)	Average Identity (%)	Average No. of Reads on contigs	No. of Unique Sample
Semliki Forest virus	Togaviridae	ssRNA(+)	205.11	99.91	5.05	19
Escherichia virus Lambda	Siphoviridae	dsDNA	173.25	99.96	3.63	16
Escherichia virus DE3	Siphoviridae	dsDNA	235.5	100	4	2
Escherichia virus HK97	Siphoviridae	dsDNA	118	100	2	2
Propionibacterium virus PA6	Siphoviridae	dsDNA	101	100	2	1
Propionibacterium virus PAD20	Siphoviridae	dsDNA	114	90.52	2	1
Propionibacterium virus PAS50	Siphoviridae	dsDNA	101	99.01	2	1
Human immunodeficiency virus 1	Retroviridae	ssRNA-RT	146.88	96.67	12.16	32
Human immunodeficiency virus 2	Retroviridae	ssRNA-RT	282.43	90.53	350.29	7
Vaccinia virus	Poxviridae	dsDNA	176.6	99.75	37.8	5
Macaca mulatta polyomavirus 1	Polyomaviridae	dsDNA	142	100	3	1
Primate erythroparvovirus 1	Parvoviridae	ssDNA(+/-)	1133.25	98.88	1158.5	2
Canine morbillivirus	Paramyxoviridae	ssRNA(-)	142.41	99.63	4.06	17
Escherichia virus P1	Myoviridae	dsDNA	150.5	100	2	2
Escherichia virus phiX174	Microviridae	ssDNA(+)	8106.39	99.26	54661.1	313
Escherichia virus NC29	Microviridae	ssDNA(+)	157	87.36	15	1
Escherichia virus M13	Inoviridae	ssDNA(+)	147	100	3	1
Human gammaherpesvirus 4	Herpesviridae	dsDNA	193.2	99.77	8.63	67
Human alphaherpesvirus 1	Herpesviridae	dsDNA	123	99.57	4.3	10
Human betaherpesvirus 6B	Herpesviridae	dsDNA	363.32	99.46	12	10
Human betaherpesvirus 7	Herpesviridae	dsDNA	138.4	99.74	2.2	5
Human betaherpesvirus 5	Herpesviridae	dsDNA	131.8	99.69	2.8	3
Ovine gammaherpesvirus 2	Herpesviridae	dsDNA	124	100	5	1
Orthohepevirus A	Hepeviridae	ssRNA(+)	245	100	67	1
Autographa californica multiple nucleopolyhedrovirus	Baculoviridae	dsDNA	104.45	99.94	2.42	30
Choristoneura fumiferana granulovirus	Baculoviridae	dsDNA	569.6	91.79	30.8	5
Torque teno virus 10	Anelloviridae	ssDNA(-)	172	90.31	3.5	11
Torque teno virus 16	Anelloviridae	ssDNA(-)	207.25	93.06	4.63	8
Torque teno virus 12	Anelloviridae	ssDNA(-)	173.29	91.35	3	7
Torque teno virus 8	Anelloviridae	ssDNA(-)	199.29	92.79	4.57	7
Torque teno virus 1	Anelloviridae	ssDNA(-)	208.33	87.84	6.5	6
Torque teno virus 15	Anelloviridae	ssDNA(-)	224.83	87.8	4.17	6
Torque teno virus 19	Anelloviridae	ssDNA(-)	252.67	89.5	4.83	6
Torque teno virus 6	Anelloviridae	ssDNA(-)	238	90.79	4.75	4
Torque teno virus 7	Anelloviridae	ssDNA(-)	227.67	94.53	3.67	3
Torque teno mini virus 7	Anelloviridae	ssDNA(-)	211	96.35	5.5	2
Torque teno virus 3	Anelloviridae	ssDNA(-)	214.5	96.06	4	2
Torque teno midi virus 1	Anelloviridae	ssDNA(-)	145	98.62	2	1
Torque teno virus 14	Anelloviridae	ssDNA(-)	170	97.37	3	1
Torque teno virus 28	Anelloviridae	ssDNA(-)	120	90.12	2	1
Human mastadenovirus C	Adenoviridae	dsDNA	218.29	99.62	11	7
Human mastadenovirus F	Adenoviridae	dsDNA	155	99.33	19	1

## Sheet: TTV genogroups
Accession No.	Labels	Group
MH017586.1	BNI-701098-G4-CSF	1
AF122914	JA20	1
AJ620212	tth6	2
AJ620213	tth10	2
AJ620214	tth11g2	2
AJ620215	tth18	2
AJ620216	tth20	2
FR751476	HD16a	3
AB064599	JT03F	4
AB064601	JT14F	4
AB064602	JT19F	4
AB064603	JT41F	4
AJ620227	tth5	5
AJ620229	tth29	5
AJ620230	tth7	5
AJ620231	tth8	5
AJ620232	tth13	5
This is a list of sequences obtained form GeneBank for phylogenetic anlyses with repective genogroup numbers

## Sheet: Summary distribution
	UGR		BWR		Combined		Total
ICTV Virus Species	LTNP	RP	LTNP	RP	LTNP	RP
Autographa californica multiple nucleopolyhedrovirus	10	5	8	8	18	13	31
Canine morbillivirus	9	7	0	1	9	8	17
Choristoneura fumiferana granulovirus	2	1	1	1	3	2	5
Escherichia virus DE3	2	0	0	0	2	0	2
Escherichia virus HK97	2	0	0	0	2	0	2
Escherichia virus Lambda	9	3	1	3	10	6	16
Escherichia virus M13	0	0	0	1	0	1	1
Escherichia virus NC29	0	1	0	0	0	1	1
Escherichia virus P1	1	0	0	1	1	1	2
Escherichia virus phiX174	91	78	93	112	184	190	374
Human alphaherpesvirus 1	4	5	1	0	5	5	10
Human betaherpesvirus 5	1	4	0	0	1	4	5
Human betaherpesvirus 6B	12	4	1	0	13	4	17
Human betaherpesvirus 7	1	4	0	0	1	4	5
Human gammaherpesvirus 4	26	22	16	13	42	35	77
Human immunodeficiency virus 1	9	8	8	7	17	15	32
Human immunodeficiency virus 2	1	0	4	2	5	2	7
Human mastadenovirus C	5	2	0	0	5	2	7
Human mastadenovirus F	0	0	1	0	1	0	1
Macaca mulatta polyomavirus 1	0	1	0	0	0	1	1
Orthohepevirus A	0	0	0	1	0	1	1
Ovine gammaherpesvirus 2	1	0	0	0	1	0	1
Primate erythroparvovirus 1	0	2	0	2	0	4	4
Propionibacterium virus PA6	0	1	0	0	0	1	1
Propionibacterium virus PAD20	0	0	0	1	0	1	1
Propionibacterium virus PAS50	0	1	0	0	0	1	1
Semliki Forest virus	11	7	0	1	11	8	19
Torque teno midi virus 1	1	0	0	0	1	0	1
Torque teno mini virus 7	1	0	1	0	2	0	2
Torque teno virus 1	3	1	1	0	4	1	5
Torque teno virus 10	6	2	3	0	9	2	11
Torque teno virus 12	4	1	1	0	5	1	6
Torque teno virus 14	0	0	1	0	1	0	1
Torque teno virus 15	2	2	2	0	4	2	6
Torque teno virus 16	2	3	3	0	5	3	8
Torque teno virus 19	3	2	1	0	4	2	6
Torque teno virus 28	1	0	0	0	1	0	1
Torque teno virus 3	0	1	0	0	0	1	1
Torque teno virus 6	2	0	0	1	2	1	3
Torque teno virus 7	1	0	1	0	2	0	2
Torque teno virus 8	4	0	3	0	7	0	7
Vaccinia virus	2	2	1	0	3	2	5
A count of samples with each of the species

## Sheet: Odds_Ratio(Progression)
Combined
	LTNP_Virus	LTNP_NoVirus	RP_Virus	RP_NoVirus	p_val	or	or_ll	or_ul	q-value
Adenoviridae	5	386	2	420	0.270559	2.71705	0.441723	28.6935	0.93771
Anelloviridae	28	363	8	414	0.000260794	3.98553	1.74214	10.2507	0.00391191
Baculoviridae	20	371	14	408	0.222541	1.57016	0.74208	3.41255	0.93771
Hepeviridae	0	391	1	421	1	0	0	42.0928	1
Herpesviridae	49	342	39	383	0.142633	1.40643	0.88068	2.25857	0.93771
Inoviridae	0	391	1	421	1	0	0	42.0928	1
Microviridae	148	243	163	259	0.828836	0.967786	0.721705	1.29737	1
Myoviridae	1	390	1	421	1	1.07936	0.0137245	84.8816	1
Paramyxoviridae	9	382	8	414	0.807683	1.21894	0.412765	3.67082	1
Parvoviridae	0	391	2	420	0.500112	0	0	5.74502	0.93771
Polyomaviridae	0	391	1	421	1	0	0	42.0928	1
Poxviridae	3	388	2	420	0.675672	1.62274	0.184873	19.5191	1
Retroviridae	21	370	17	405	0.407856	1.35164	0.667593	2.77453	0.93771
Siphoviridae	11	380	8	414	0.487596	1.49727	0.541961	4.33706	0.93771
Togaviridae	11	380	8	414	0.487596	1.49727	0.541961	4.33706	0.93771
Botswana
	LTNP_Virus	LTNP_NoVirus	RP_Virus	RP_NoVirus	p_val	or	or_ll	or_ul
Adenoviridae	1	188	0	261	0.42	Inf	0.0354088	Inf
Anelloviridae	11	178	1	260	0.000454794	15.991	2.28757	691.905
Baculoviridae	8	181	9	252	0.803136	1.23697	0.406801	3.68926
Hepeviridae	0	189	1	260	1	0	0	53.8127
Herpesviridae	15	174	12	249	0.161361	1.78638	0.759486	4.29209
Inoviridae	0	189	1	260	1	0	0	53.8127
Microviridae	66	123	96	165	0.692061	0.922433	0.611394	1.38799
Myoviridae	0	189	1	260	1	0	0	53.8127
Paramyxoviridae	0	189	1	260	1	0	0	53.8127
Parvoviridae	0	189	1	260	1	0	0	53.8127
Polyomaviridae	0	189	0	261	1	0	0	Inf
Poxviridae	1	188	0	261	0.42	Inf	0.0354088	Inf
Retroviridae	11	178	9	252	0.25232	1.72814	0.636054	4.82618
Siphoviridae	1	188	4	257	0.404078	0.342458	0.00690809	3.49682
Togaviridae	0	189	1	260	1	0	0	53.8127
Uganda
	LTNP_Virus	LTNP_NoVirus	RP_Virus	RP_NoVirus	p_val	or	or_ll	or_ul
Adenoviridae	4	198	2	159	0.696926	1.60405	0.226589	17.9373
Anelloviridae	17	185	7	154	0.140114	2.01793	0.770781	5.90972
Baculoviridae	12	190	5	156	0.223589	1.96703	0.628316	7.28416
Hepeviridae
Herpesviridae	34	168	27	134	1	1.0044	0.557141	1.82442
Inoviridae
Microviridae	82	120	67	94	0.914518	0.958792	0.616024	1.49349
Myoviridae	1	201	0	161	1	Inf	0.020452	Inf
Paramyxoviridae	9	193	7	154	1	1.02584	0.331407	3.32029
Parvoviridae	0	202	1	160	0.443526	0	0	31.0844
Polyomaviridae	0	202	1	160	0.443526	0	0	31.0844
Poxviridae	2	200	2	159	1	0.795511	0.0570943	11.0836
Retroviridae	10	192	8	153	1	0.996104	0.34448	2.98048
Siphoviridae	10	192	4	157	0.279575	2.04047	0.574754	9.08626
Togaviridae	11	191	7	154	0.808623	1.2662	0.436158	3.94926
Results for Fishers exact test comparing distribution between LTNPs and RPs
Abrreviation
LTNP_Virus	Number of LTNP samples with virus detected
LTNP_NoVirus	Number of LTNP samples without virus detected
RP_Virus	Number of RP samples with virus detected
RP_NoVirus	Number of RP samples without virus detected
p_val	Fisher's exact p-value
or	Odds Ratio
or_ll	lower interval limit
or_ul	upper interval limit
q-value	FDR corrected p-value (Benjamini and Hochberg)

## Sheet: Odds_Ratio(Country)
	UGR_Virus	UGR_NoVirus	BWR_Virus	BWR_NoVirus	p_val	or	or_ll	or_ul	q-value
Adenoviridae	6	357	1	449	0.0492335	7.53019	0.907347	347.287	0.123084
Anelloviridae	24	339	12	438	0.00926305	2.58109	1.22068	5.75079	0.0347364
Baculoviridae	17	346	17	433	0.598063	1.25109	0.590707	2.64985	0.897095
Hepeviridae	0	363	1	449	1	0	0	48.3114	1
Herpesviridae	61	302	27	423	1.20664e-06	3.15997	1.92623	5.30109	1.815e-05
Inoviridae	0	363	1	449	1	0	0	48.3114	1
Microviridae	149	214	162	288	0.147096	1.23746	0.921929	1.66124	0.315206
Myoviridae	1	362	1	449	1	1.23999	0.0157652	97.5046	1
Paramyxoviridae	16	347	1	449	2.07675e-05	20.6501	3.17803	866.584	0.000104
Parvoviridae	1	362	1	449	1	1.23999	0.0157652	97.5046	1
Polyomaviridae	1	362	0	450	0.446494	Inf	0.0317861	Inf	0.744157
Poxviridae	4	359	1	449	0.178436	4.99457	0.491394	246.607	0.334567
Retroviridae	18	345	20	430	0.741087	1.12158	0.549951	2.27206	1
Siphoviridae	14	349	5	445	0.0171365	3.56488	1.19881	12.7749	0.0514095
Togaviridae	18	345	1	449	4.38256e-06	23.365	3.65364	973.723	3.285e-05
Fishers exact test comparing distribution of virus families between Uganda and Botswana
Abrreviation
UGR_Virus	Number of Uganda samples with virus detected
UGR_NoVirus	Number of Uganda samples without virus detected
BWR_Virus	Number of Botswana samples with virus detected
BWR_NoVirus	Number of Botswana samples without virus detected
p_val	Fisher's exact p-value
or	Odds Ratio
or_ll	lower interval limit
or_ul	upper interval limit
q-value	FDR corrected p-value (Benjamini and Hochberg)

## Sheet: Stratified_Gender
Fishers exact p-values for Females
	LTNP_Virus	LTNP_NoVirus	RP_Virus	RP_NoVirus	p_val	or	or_ll	or_ul
Adenoviridae	4	224	1	192	0.380705	3.41984	0.334761	169.575
Anelloviridae	15	213	3	190	0.0139087	4.44672	1.23109	24.3281
Baculoviridae	13	215	3	190	0.0380755	3.81883	1.02791	21.2051
Hepeviridae	0	228	0	193	1	0	0	Inf
Herpesviridae	37	191	19	174	0.0615629	1.77168	0.951764	3.39167
Inoviridae	0	228	1	192	0.458432	0	0	33.0135
Microviridae	88	140	72	121	0.840421	1.05625	0.698123	1.60009
Myoviridae	1	227	1	192	1	0.846155	0.010736	66.7032
Paramyxoviridae	8	220	3	190	0.238373	2.29873	0.54202	13.6424
Parvoviridae	0	228	2	191	0.209569	0	0	4.50197
Polyomaviridae	0	228	1	192	0.458432	0	0	33.0135
Poxviridae	1	227	0	193	1	Inf	0.0217202	Inf
Retroviridae	14	214	3	190	0.0231446	4.13132	1.12892	22.7593
Siphoviridae	9	219	3	190	0.238836	2.59725	0.636324	15.1289
Togaviridae	8	220	3	190	0.238373	2.29873	0.54202	13.6424
Fishers exact p-values for Males
	LTNP_Virus	LTNP_NoVirus	RP_Virus	RP_NoVirus	p_val	or	or_ll	or_ul
Adenoviridae	1	162	1	228	1	1.40613	0.0178278	110.861
Anelloviridae	13	150	5	224	0.0121483	3.86933	1.26189	14.1582
Baculoviridae	7	156	11	218	1	0.88957	0.285648	2.57816
Hepeviridae	0	163	1	228	1	0	0	54.7454
Herpesviridae	12	151	20	209	0.710013	0.830852	0.358654	1.84784
Inoviridae	0	163	0	229	1	0	0	Inf
Microviridae	60	103	91	138	0.599073	0.883668	0.570907	1.36366
Myoviridae	0	163	0	229	1	0	0	Inf
Paramyxoviridae	1	162	5	224	0.407511	0.277285	0.00581613	2.51161
Parvoviridae	0	163	0	229	1	0	0	Inf
Polyomaviridae	0	163	0	229	1	0	0	Inf
Poxviridae	2	161	2	227	1	1.40865	0.101127	19.6168
Retroviridae	7	156	14	215	0.500421	0.689736	0.229973	1.87747
Siphoviridae	2	161	5	224	0.704271	0.5573	0.0524764	3.4558
Togaviridae	3	160	5	224	1	0.840377	0.128642	4.39004
Results for Fishers exact test comparing LTNPS vs RPs stratified by gender
Abrreviation
LTNP_Virus	Number of LTNP samples with virus detected
LTNP_NoVirus	Number of LTNP samples without virus detected
RP_Virus	Number of RP samples with virus detected
RP_NoVirus	Number of RP samples without virus detected
p_val	Fisher's exact p-value
or	Odds Ratio
or_ll	lower interval limit
or_ul	upper interval limit

## Sheet: TryPanoGen
TrypanoGen		LTNP (Combined)		RP (Combined)		LTNP (Uganda)		RP (Uganda)		LTNP (Botswana)		RP (Botswana)
Family	Virus Count (n=33)	OR (95%CI)	p-value	OR (95%CI)	p-value	OR (95%CI)	p-value	OR (95%CI)	p-value	OR (95%CI)	p-value	OR (95%CI)	p-value
Microviridae	32	34.0973(5.5748-1392.6400)	5.136e-09	0.0405(0.0225-0.0708)	2.064e-06	48.0346(7.7388-1969.8877)	5.413e-11	36.4351(5.8080-1505.7265)	1.024e-08	20.1085(3.1778-837.1200)	1.93e-05	12.1922(1.9086-510.5436)	0.0012
Retroviridae	1	0.5106(0.0120-3.3783)	1	0.5669(0.0132-3.8618)	1	0.6853(0.0153-5.1144)	1	0.6341(0.0138-5.0131)	1	0.3661(0.0083-2.6457)	0.4695	0.5085(0.0112-3.9023)	1
Baculoviridae	2	1.1057(0.1202-4.8840)	0.7038	1.332(0.1415-6.1618)	0.6629	1.1660(0.1211-5.6276)	0.6916	1.7576(0.1662-10.4306)	0.6189	1.0250(0.1029-5.3112)	1	1.0463(0.1051-5.4206)	1
Togaviridae	1	1.0510(0.0237-7.6674)	1	1.2375(0.0271-9.7414)	0.5855	0.6203(0.0140-4.5387)	1	0.6341(0.0138-5.0131)	1	Inf(0.1181-Inf)	0.1784	4.7544(0.0595-378.9020)	0.321
Paramyxoviridae	2	2.6574(0.2681-13.6670)	0.2158	2.5470(0.2529-13.5646)	0.2328	1.5739(0.1584-8.1231)	0.6346	1.4990(0.1454-8.3846)	0.6416	Inf(0.8782-Inf)	0.031	9.7520(0.4935-587.3410)	0.08
Anelloviridae	1	0.2226(0.0053-1.4004)	0.1544	0.7505(0.0171-5.3152)	1	0.2081(0.0049-1.3475)	0.1452	0.4128(0.0093-2.9797)	0.6979	0.2494(0.0058-1.7114)	0.2048	4.7544(0.0595-378.9)	0.32
Results for Fishers exact test comparingTrypanogen adults vs CAfGEN pediatrics

## Sheet: GLM_Dataframe
							### This is the data frame used for the generalized linear models
	Anello_presence	Adenoviridae_presence	Baculoviridae_presence	Herpesviridae_presence	Microviridae_presence	Paramyxoviridae_presence	Retroviridae_presence	Siphoviridae_presence	Poxviridae_presence	Togaviridae_presence	COUNTRY_BWR	LTNP	Time_to_Progression	Age_at_sample_Collction_(M)		ART_duration__at_Collection_(M)	Gender_F	ART_duration__at_Collection_(M)_RemoveNegativeValues	Total_Virus_Contig_Count	Batch_platform	Batch
UGR0123	Y	N	N	Y	Y	Y	N	N	Y	Y	N	Y	185	16		2	Y	2	6	Rnd1	Rnd1UGR2
UGR0075	N	N	N	N	Y	N	Y	N	Y	N	N	N	32	8		64	N	64	3	Rnd1	Rnd1UGR2
BWR0009	N	N	N	N	Y	N	N	N	Y	N	Y	Y	145	13		19	N	19	2	Rnd1	Rnd1BWR
UGR0232	N	N	N	N	Y	N	N	N	Y	N	N	Y	148	19		78	N	78	2	Rnd1	Rnd1UGR2
UGR0089	N	N	N	N	N	N	N	N	Y	N	N	N	25	9		86	N	86	1	Rnd2	Rnd2June
UGR0272	N	N	N	N	Y	Y	Y	N	N	Y	N	N	11	4		37	N	37	4	Rnd1	Rnd1UGR2
UGR0233	N	N	N	N	Y	N	Y	N	N	Y	N	Y	138	12		3	N	3	3	Rnd1	Rnd1UGR2
UGR0248	N	N	N	N	N	N	Y	N	N	Y	N	N	29	11		107	N	107	2	Rnd2	Rnd2June
UGR0141	N	N	N	Y	Y	Y	N	N	N	Y	N	N	20	4		23	Y	23	5	Rnd1	Rnd1UGR2
UGR0162	N	N	N	Y	Y	Y	N	N	N	Y	N	N	29	7		57	N	57	5	Rnd1	Rnd1UGR2
UGR0249	N	N	N	Y	Y	Y	N	N	N	Y	N	N	24	10		102	N	102	7	Rnd1	Rnd1UGR2
UGR0213	Y	N	N	N	Y	Y	N	N	N	Y	N	Y	211	18		0	Y	0	5	Rnd1	Rnd1UGR2
UGR0006	N	N	N	N	Y	Y	N	N	N	Y	N	N	15	9		94	Y	94	3	Rnd1	Rnd1UGR2
UGR0231	N	N	N	N	Y	Y	N	N	N	Y	N	Y	164	14		3	Y	3	3	Rnd1	Rnd1UGR2
UGR0193	N	N	N	Y	N	Y	N	N	N	Y	N	Y	141	12		0	Y	0	3	Rnd1	Rnd1UGR2
UGR0242	N	N	N	N	Y	N	N	N	N	Y	N	Y	176	15		2	Y	2	2	Rnd1	Rnd1UGR2
UGR0265	N	N	N	N	Y	N	N	N	N	Y	N	N	15	10		102	Y	102	2	Rnd1	Rnd1UGR2
UGR0412	N	N	N	N	Y	N	N	N	N	Y	N	Y	215	17		-13	N	0	2	Rnd2	Rnd2July
UGR0125	N	N	N	N	Y	N	N	N	N	Y	N	Y	137	12		2	Y	2	3	Rnd1	Rnd1UGR2
UGR0209	N	N	N	N	Y	N	N	N	N	Y	N	Y	165	14		3	N	3	3	Rnd1	Rnd1UGR2
UGR0285	Y	Y	N	Y	N	N	N	N	N	Y	N	Y	0	20		0	Y	0	4	Rnd2	Rnd2July
BWR0497	N	N	N	N	N	N	N	N	N	Y	Y	N	25	10		96	N	96	1	Rnd2	Rnd2July
UGR0467	N	N	N	N	N	N	N	N	N	Y	N	Y	141	13		22	Y	22	1	Rnd2	Rnd2July
UGR0025	N	Y	Y	Y	Y	N	Y	Y	N	N	N	Y	179	15		0	Y	0	6	Rnd1	Rnd1UGR1
BWR0063	N	N	N	N	Y	N	Y	Y	N	N	Y	Y	180	17		27	Y	27	3	Rnd1	Rnd1BWR
UGR0035	N	N	N	N	Y	N	Y	Y	N	N	N	N	17	6		57	N	57	3	Rnd1	Rnd1UGR1
UGR0040	N	N	N	N	Y	N	Y	Y	N	N	N	N	28	12		121	Y	121	3	Rnd1	Rnd1UGR1
UGR0024	N	N	N	N	Y	Y	N	Y	N	N	N	Y	151	13		2	Y	2	3	Rnd1	Rnd1UGR1
UGR0066	N	N	Y	Y	Y	N	N	Y	N	N	N	Y	144	13		12	N	12	5	Rnd1	Rnd1UGR1
UGR0334	N	N	N	Y	Y	N	N	Y	N	N	N	Y	151	13		4	Y	4	3	Rnd2	Rnd2July
UGR0047	N	N	N	Y	Y	N	N	Y	N	N	N	Y	134	11		0	Y	0	4	Rnd1	Rnd1UGR1
UGR0030	N	N	Y	N	Y	N	N	Y	N	N	N	Y	146	12		0	Y	0	3	Rnd1	Rnd1UGR1
BWR0033	N	N	Y	N	Y	N	N	Y	N	N	Y	N	13	11		118	Y	118	4	Rnd1	Rnd1BWR
UGR0009	N	N	Y	N	Y	N	N	Y	N	N	N	N	30	11		102	N	102	4	Rnd1	Rnd1UGR1
BWR0024	N	N	N	N	Y	N	N	Y	N	N	Y	N	18	9		100	N	100	2	Rnd1	Rnd1BWR
BWR0050	N	N	N	N	Y	N	N	Y	N	N	Y	N	33	9		75	N	75	2	Rnd1	Rnd1BWR
BWR0161	N	N	N	N	Y	N	N	Y	N	N	Y	N	5	9		103	N	103	2	Rnd1	Rnd1BWR
UGR0014	N	N	N	N	Y	N	N	Y	N	N	N	N	9	2		17	Y	17	2	Rnd1	Rnd1UGR1
UGR0027	N	N	N	N	Y	N	N	Y	N	N	N	Y	164	14		0	Y	0	2	Rnd1	Rnd1UGR1
UGR0034	N	N	N	N	Y	N	N	Y	N	N	N	Y	138	12		0	N	0	2	Rnd1	Rnd1UGR1
UGR0052	N	N	N	N	Y	N	N	Y	N	N	N	Y	137	12		1	Y	1	3	Rnd1	Rnd1UGR1
UGR0167	N	N	N	N	N	N	N	Y	N	N	N	Y	127	11		4	Y	4	1	Rnd2	Rnd2August
BWR0070	N	N	Y	Y	Y	N	Y	N	N	N	Y	N	3	6		75	N	75	4	Rnd1	Rnd1BWR
BWR0116	N	N	Y	Y	Y	N	Y	N	N	N	Y	Y	166	17		41	Y	41	4	Rnd1	Rnd1BWR
UGR0130	N	N	N	Y	Y	N	Y	N	N	N	N	Y	166	14		2	N	2	4	Rnd1	Rnd1UGR2
UGR0036	Y	N	Y	N	Y	N	Y	N	N	N	N	Y	153	13		1	N	1	5	Rnd1	Rnd1UGR1
BWR0006	N	N	Y	N	Y	N	Y	N	N	N	Y	Y	157	14		12	Y	12	3	Rnd1	Rnd1BWR
BWR0030	N	N	Y	N	Y	N	Y	N	N	N	Y	N	35	12		111	N	111	3	Rnd1	Rnd1BWR
BWR0048	N	N	Y	N	Y	N	Y	N	N	N	Y	N	20	8		80	N	80	3	Rnd1	Rnd1BWR
BWR0049	N	N	Y	N	Y	N	Y	N	N	N	Y	N	11	12		136	Y	136	3	Rnd1	Rnd1BWR
BWR0069	N	N	Y	N	Y	N	Y	N	N	N	Y	N	7	9		104	N	104	3	Rnd1	Rnd1BWR
BWR0087	N	N	Y	N	Y	N	Y	N	N	N	Y	Y	189	15		0	Y	0	3	Rnd1	Rnd1BWR
BWR0141	N	N	Y	N	Y	N	Y	N	N	N	Y	Y	147	20		97	Y	97	3	Rnd1	Rnd1BWR
BWR0166	N	N	Y	N	Y	N	Y	N	N	N	Y	Y	128	18		88	Y	88	3	Rnd1	Rnd1BWR
UGR0017	N	N	Y	N	Y	N	Y	N	N	N	N	Y	175	15		0	Y	0	3	Rnd1	Rnd1UGR1
UGR0026	N	N	Y	N	Y	N	Y	N	N	N	N	Y	160	14		2	Y	2	3	Rnd1	Rnd1UGR1
UGR0031	N	N	Y	N	Y	N	Y	N	N	N	N	Y	124	11		1	N	1	3	Rnd1	Rnd1UGR1
UGR0038	N	N	Y	N	Y	N	Y	N	N	N	N	Y	146	12		2	N	2	3	Rnd1	Rnd1UGR1
UGR0039	N	N	Y	N	Y	N	Y	N	N	N	N	N	18	6		51	N	51	3	Rnd1	Rnd1UGR1
UGR0049	N	N	Y	N	Y	N	Y	N	N	N	N	Y	162	14		1	Y	1	3	Rnd1	Rnd1UGR1
UGR0148	N	N	Y	N	Y	N	Y	N	N	N	N	Y	146	12		3	N	3	3	Rnd1	Rnd1UGR2
BWR0159	N	N	Y	N	Y	N	Y	N	N	N	Y	Y	188	21		62	Y	62	4	Rnd1	Rnd1BWR
UGR0048	N	N	Y	N	Y	N	Y	N	N	N	N	N	28	9		81	N	81	5	Rnd1	Rnd1UGR1
BWR0004	N	N	N	N	Y	N	Y	N	N	N	Y	Y	140	12		14	Y	14	2	Rnd1	Rnd1BWR
BWR0018	N	N	N	N	Y	N	Y	N	N	N	Y	N	25	10		102	Y	102	2	Rnd1	Rnd1BWR
BWR0035	N	N	N	N	Y	N	Y	N	N	N	Y	N	4	7		79	N	79	2	Rnd1	Rnd1BWR
BWR0079	N	N	N	N	Y	N	Y	N	N	N	Y	N	23	12		129	N	129	2	Rnd1	Rnd1BWR
BWR0143	N	N	N	N	Y	N	Y	N	N	N	Y	N	44	13		121	N	121	2	Rnd1	Rnd1BWR
BWR0155	N	N	N	N	Y	N	Y	N	N	N	Y	Y	221	19		4	Y	4	2	Rnd1	Rnd1BWR
UGR0079	N	N	N	N	Y	N	Y	N	N	N	N	N	29	11		101	N	101	2	Rnd1	Rnd1UGR2
BWR0263	N	N	N	N	Y	N	Y	N	N	N	Y	Y	199	18		23	N	23	6	Rnd2	Rnd2August
BWR0227	N	N	N	Y	N	N	Y	N	N	N	Y	Y	132	13		29	Y	29	2	Rnd2	Rnd2June
BWR0238	N	N	N	N	N	N	N	N	N	N	Y	N	35	13		126	Y	126	2	Rnd2	Rnd2July
UGR0401	N	N	N	N	N	N	N	N	N	N	N	N	19	6		59	Y	59	2	Rnd2	Rnd2July
BWR0022	N	N	N	N	Y	Y	N	N	N	N	Y	N	5	7		84	N	84	2	Rnd1	Rnd1BWR
UGR0013	N	N	N	N	Y	Y	N	N	N	N	N	N	33	7		45	Y	45	2	Rnd1	Rnd1UGR1
UGR0118	N	N	N	N	Y	Y	N	N	N	N	N	N	24	7		64	N	64	2	Rnd1	Rnd1UGR2
UGR0219	N	N	N	N	Y	Y	N	N	N	N	N	Y	158	15		27	Y	27	2	Rnd1	Rnd1UGR2
UGR0220	N	N	N	Y	N	Y	N	N	N	N	N	Y	242	19		-8	Y	0	2	Rnd1	Rnd1UGR2
UGR0144	N	N	N	N	N	Y	N	N	N	N	N	Y	214	19		9	Y	9	1	Rnd2	Rnd2Batch1
UGR0498	N	N	N	N	N	Y	N	N	N	N	N	Y	156	17		55	N	55	1	Rnd2	Rnd2August
BWR0384	N	N	N	N	N	N	N	N	N	N	Y	N	29	12		121	Y	121	1	Rnd2	Rnd2July
UGR0396	N	N	N	N	N	N	N	N	N	N	N	Y	176	15		4	Y	4	1	Rnd2	Rnd2July
BWR0124	N	N	N	N	Y	N	N	N	N	N	Y	N	12	5		54	Y	54	3	Rnd1	Rnd1BWR
UGR0054	N	N	Y	Y	Y	N	N	N	N	N	N	N	23	8		68	N	68	3	Rnd1	Rnd1UGR1
BWR0097	Y	N	N	Y	Y	N	N	N	N	N	Y	Y	174	14		0	Y	0	6	Rnd1	Rnd1BWR
UGR0100	Y	N	N	Y	Y	N	N	N	N	N	N	Y	130	11		2	N	2	4	Rnd1	Rnd1UGR2
BWR0148	Y	N	N	Y	Y	N	N	N	N	N	Y	Y	237	20		13	N	13	3	Rnd1	Rnd1BWR
BWR0012	N	N	N	Y	Y	N	N	N	N	N	Y	Y	152	11		0	Y	0	2	Rnd1	Rnd1BWR
BWR0045	N	N	N	Y	Y	N	N	N	N	N	Y	N	17	12		134	N	134	2	Rnd1	Rnd1BWR
BWR0065	N	N	N	Y	Y	N	N	N	N	N	Y	N	28	9		86	Y	86	2	Rnd1	Rnd1BWR
BWR0115	N	N	N	Y	Y	N	N	N	N	N	Y	N	7	8		88	N	88	2	Rnd1	Rnd1BWR
BWR0121	N	N	N	Y	Y	N	N	N	N	N	Y	Y	148	14		28	N	28	2	Rnd1	Rnd1BWR
BWR0130	N	N	N	Y	Y	N	N	N	N	N	Y	N	24	14		151	N	151	2	Rnd1	Rnd1BWR
BWR0137	N	N	N	Y	Y	N	N	N	N	N	Y	Y	128	19		107	Y	107	2	Rnd1	Rnd1BWR
BWR0154	N	N	N	Y	Y	N	N	N	N	N	Y	N	14	14		154	N	154	2	Rnd1	Rnd1BWR
BWR0156	N	N	N	Y	Y	N	N	N	N	N	Y	Y	118	18		100	Y	100	2	Rnd1	Rnd1BWR
UGR0021	N	N	N	Y	Y	N	N	N	N	N	N	Y	161	14		2	Y	2	2	Rnd1	Rnd1UGR1
UGR0041	N	N	N	Y	Y	N	N	N	N	N	N	N	17	6		58	Y	58	2	Rnd1	Rnd1UGR1
UGR0042	N	N	N	Y	Y	N	N	N	N	N	N	Y	216	21		34	Y	34	2	Rnd1	Rnd1UGR1
UGR0073	N	N	N	Y	Y	N	N	N	N	N	N	N	7	5		58	Y	58	2	Rnd1	Rnd1UGR2
UGR0109	N	N	N	Y	Y	N	N	N	N	N	N	N	6	6		68	N	68	2	Rnd1	Rnd1UGR2
UGR0114	N	N	N	Y	Y	N	N	N	N	N	N	N	34	9		75	Y	75	2	Rnd1	Rnd1UGR2
UGR0127	N	N	N	Y	Y	N	N	N	N	N	N	N	14	7		66	Y	66	2	Rnd1	Rnd1UGR2
UGR0156	N	N	N	Y	Y	N	N	N	N	N	N	N	32	5		24	N	24	2	Rnd1	Rnd1UGR2
UGR0207	N	N	N	Y	Y	N	N	N	N	N	N	Y	124	10		3	N	3	2	Rnd1	Rnd1UGR2
UGR0208	N	N	N	Y	Y	N	N	N	N	N	N	Y	162	14		7	N	7	2	Rnd1	Rnd1UGR2
UGR0211	N	N	N	Y	Y	N	N	N	N	N	N	Y	135	12		12	Y	12	2	Rnd1	Rnd1UGR2
UGR0225	N	N	N	Y	Y	N	N	N	N	N	N	Y	127	11		2	N	2	2	Rnd1	Rnd1UGR2
UGR0270	N	N	N	Y	Y	N	N	N	N	N	N	N	19	8		72	Y	72	2	Rnd1	Rnd1UGR2
BWR0072	Y	N	N	Y	Y	N	N	N	N	N	Y	Y	163	12		0	Y	0	5	Rnd1	Rnd1BWR
UGR0106	Y	N	N	Y	Y	N	N	N	N	N	N	Y	164	14		-1	Y	0	4	Rnd1	Rnd1UGR2
UGR0053	N	N	N	Y	Y	N	N	N	N	N	N	N	16	7		70	N	70	3	Rnd1	Rnd1UGR1
UGR0059	N	N	N	Y	Y	N	N	N	N	N	N	Y	174	15		0	N	0	3	Rnd1	Rnd1UGR2
UGR0081	N	N	N	Y	Y	N	N	N	N	N	N	N	4	10		113	N	113	3	Rnd1	Rnd1UGR2
UGR0158	N	N	N	Y	Y	N	N	N	N	N	N	N	23	5		36	Y	36	3	Rnd1	Rnd1UGR2
UGR0185	N	N	N	Y	Y	N	N	N	N	N	N	Y	158	13		0	Y	0	3	Rnd1	Rnd1UGR2
UGR0071	Y	N	N	Y	Y	N	N	N	N	N	N	N	8	2		12	N	12	4	Rnd1	Rnd1UGR2
BWR0096	N	N	N	Y	Y	N	N	N	N	N	Y	N	26	13		131	Y	131	3	Rnd1	Rnd1BWR
BWR0001	N	N	N	Y	Y	N	N	N	N	N	Y	Y	152	13		7	Y	7	4	Rnd1	Rnd1BWR
UGR0159	N	N	N	Y	Y	N	N	N	N	N	N	Y	262	20		-28	Y	0	4	Rnd1	Rnd1UGR2
UGR0434	N	N	N	Y	Y	N	N	N	N	N	N	N	13	7		69	N	69	4	Rnd1	Rnd1UGR2
BWR0237	N	N	N	Y	Y	N	N	N	N	N	Y	Y	152	18		66	Y	66	4	Rnd2	Rnd2July
BWR0062	N	N	N	N	Y	N	N	N	N	N	Y	N	17	10		114	N	114	2	Rnd1	Rnd1BWR
BWR0008	N	N	Y	N	Y	N	N	N	N	N	Y	N	40	12		111	N	111	2	Rnd1	Rnd1BWR
BWR0119	N	N	Y	N	Y	N	N	N	N	N	Y	N	14	11		125	N	125	2	Rnd1	Rnd1BWR
BWR0133	N	N	Y	N	Y	N	N	N	N	N	Y	Y	98	19		64	Y	64	2	Rnd1	Rnd1BWR
BWR0146	N	N	Y	N	Y	N	N	N	N	N	Y	N	3	9		109	Y	109	2	Rnd1	Rnd1BWR
BWR0151	N	N	Y	N	Y	N	N	N	N	N	Y	Y	218	21		17	N	17	2	Rnd1	Rnd1BWR
UGR0029	N	N	Y	N	Y	N	N	N	N	N	N	Y	155	13		0	Y	0	2	Rnd1	Rnd1UGR1
UGR0238	N	N	Y	N	Y	N	N	N	N	N	N	Y	193	16		4	N	4	2	Rnd1	Rnd1UGR2
UGR0436	N	N	Y	N	Y	N	N	N	N	N	N	N	26	7		56	N	56	2	Rnd1	Rnd1UGR2
BWR0163	N	Y	N	N	Y	N	N	N	N	N	Y	Y	177	21		140	N	140	2	Rnd1	Rnd1BWR
UGR0235	N	Y	N	N	Y	N	N	N	N	N	N	Y	204	18		12	Y	12	2	Rnd1	Rnd1UGR2
UGR0093	Y	N	N	N	Y	N	N	N	N	N	N	Y	126	11		2	Y	2	3	Rnd1	Rnd1UGR2
UGR0094	Y	N	N	N	Y	N	N	N	N	N	N	Y	130	11		2	Y	2	3	Rnd1	Rnd1UGR2
UGR0169	Y	N	N	N	Y	N	N	N	N	N	N	Y	130	11		0	N	0	3	Rnd2	Rnd2June
BWR0027	Y	N	N	N	Y	N	N	N	N	N	Y	Y	171	17		30	Y	30	2	Rnd1	Rnd1BWR
BWR0046	Y	N	N	N	Y	N	N	N	N	N	Y	Y	118	10		12	N	12	2	Rnd1	Rnd1BWR
BWR0157	Y	N	N	N	Y	N	N	N	N	N	Y	Y	176	20		63	N	63	2	Rnd1	Rnd1BWR
UGR0032	Y	N	N	N	Y	N	N	N	N	N	N	N	13	4		34	N	34	2	Rnd1	Rnd1UGR1
UGR0043	Y	N	N	N	Y	N	N	N	N	N	N	N	24	4		23	N	23	2	Rnd1	Rnd1UGR1
UGR0098	Y	N	N	N	Y	N	N	N	N	N	N	Y	138	12		2	N	2	2	Rnd1	Rnd1UGR2
UGR0117	Y	N	N	N	Y	N	N	N	N	N	N	N	8	9		100	Y	100	2	Rnd1	Rnd1UGR2
UGR0465	Y	N	N	N	Y	N	N	N	N	N	N	Y	166	14		5	N	5	2	Rnd2	Rnd2August
BWR0002	N	N	N	N	Y	N	N	N	N	N	Y	N	29	11		110	N	110	1	Rnd1	Rnd1BWR
BWR0003	N	N	N	N	Y	N	N	N	N	N	Y	Y	219	16		0	N	0	1	Rnd1	Rnd1BWR
BWR0005	N	N	N	N	Y	N	N	N	N	N	Y	N	22	13		99	Y	99	1	Rnd1	Rnd1BWR
BWR0007	N	N	N	N	Y	N	N	N	N	N	Y	N	3	8		97	N	97	1	Rnd1	Rnd1BWR
BWR0010	N	N	N	N	Y	N	N	N	N	N	Y	N	7	11		131	N	131	1	Rnd1	Rnd1BWR
BWR0011	N	N	N	N	Y	N	N	N	N	N	Y	Y	155	15		27	Y	27	1	Rnd1	Rnd1BWR
BWR0013	N	N	N	N	Y	N	N	N	N	N	Y	Y	145	17		62	Y	62	1	Rnd1	Rnd1BWR
BWR0014	N	N	N	N	Y	N	N	N	N	N	Y	N	28	12		125	Y	125	1	Rnd1	Rnd1BWR
BWR0015	N	N	N	N	Y	N	N	N	N	N	Y	N	25	13		134	Y	134	1	Rnd1	Rnd1BWR
BWR0016	N	N	N	N	Y	N	N	N	N	N	Y	Y	146	11		0	Y	0	1	Rnd1	Rnd1BWR
BWR0019	N	N	N	N	Y	N	N	N	N	N	Y	Y	121	14		50	N	50	1	Rnd1	Rnd1BWR
BWR0020	N	N	N	N	Y	N	N	N	N	N	Y	N	2	6		76	N	76	1	Rnd1	Rnd1BWR
BWR0021	N	N	N	N	Y	N	N	N	N	N	Y	N	37	11		103	Y	103	1	Rnd1	Rnd1BWR
BWR0023	N	N	N	N	Y	N	N	N	N	N	Y	N	18	9		100	N	100	1	Rnd1	Rnd1BWR
BWR0025	N	N	N	N	Y	N	N	N	N	N	Y	N	2	6		76	N	76	1	Rnd1	Rnd1BWR
BWR0026	N	N	N	N	Y	N	N	N	N	N	Y	N	27	12		127	Y	127	1	Rnd1	Rnd1BWR
BWR0028	N	N	N	N	Y	N	N	N	N	N	Y	N	16	11		125	N	125	1	Rnd1	Rnd1BWR
BWR0031	N	N	N	N	Y	N	N	N	N	N	Y	Y	187	13		0	Y	0	1	Rnd1	Rnd1BWR
BWR0032	N	N	N	N	Y	N	N	N	N	N	Y	N	30	12		122	N	122	1	Rnd1	Rnd1BWR
BWR0034	N	N	N	N	Y	N	N	N	N	N	Y	N	2	6		75	N	75	1	Rnd1	Rnd1BWR
BWR0036	N	N	N	N	Y	N	N	N	N	N	Y	N	11	6		72	N	72	1	Rnd1	Rnd1BWR
BWR0037	N	N	N	N	Y	N	N	N	N	N	Y	Y	158	13		2	N	2	1	Rnd1	Rnd1BWR
BWR0038	N	N	N	N	Y	N	N	N	N	N	Y	N	20	12		126	Y	126	1	Rnd1	Rnd1BWR
BWR0039	N	N	N	N	Y	N	N	N	N	N	Y	N	14	11		127	N	127	1	Rnd1	Rnd1BWR
BWR0040	N	N	N	N	Y	N	N	N	N	N	Y	N	24	14		146	Y	146	1	Rnd1	Rnd1BWR
BWR0041	N	N	N	N	Y	N	N	N	N	N	Y	Y	144	10		0	N	0	1	Rnd1	Rnd1BWR
BWR0042	N	N	N	N	Y	N	N	N	N	N	Y	Y	117	11		134	N	134	1	Rnd1	Rnd1BWR
BWR0043	N	N	N	N	Y	N	N	N	N	N	Y	N	8	12		142	N	142	1	Rnd1	Rnd1BWR
BWR0044	N	N	N	N	Y	N	N	N	N	N	Y	N	38	11		103	Y	103	1	Rnd1	Rnd1BWR
BWR0047	N	N	N	N	Y	N	N	N	N	N	Y	N	30	8		75	N	75	1	Rnd1	Rnd1BWR
BWR0051	N	N	N	N	Y	N	N	N	N	N	Y	N	5	12		146	Y	146	1	Rnd1	Rnd1BWR
BWR0053	N	N	N	N	Y	N	N	N	N	N	Y	Y	131	14		38	Y	38	1	Rnd1	Rnd1BWR
BWR0054	N	N	N	N	Y	N	N	N	N	N	Y	N	44	15		139	Y	139	1	Rnd1	Rnd1BWR
BWR0055	N	N	N	N	Y	N	N	N	N	N	Y	N	44	15		139	Y	139	1	Rnd1	Rnd1BWR
BWR0064	N	N	N	N	Y	N	N	N	N	N	Y	Y	156	17		55	Y	55	1	Rnd1	Rnd1BWR
BWR0066	N	N	N	N	Y	N	N	N	N	N	Y	N	25	12		129	N	129	1	Rnd1	Rnd1BWR
BWR0067	N	N	N	N	Y	N	N	N	N	N	Y	N	25	8		80	N	80	1	Rnd1	Rnd1BWR
BWR0068	N	N	N	N	Y	N	N	N	N	N	Y	N	11	3		33	Y	33	1	Rnd1	Rnd1BWR
BWR0073	N	N	N	N	Y	N	N	N	N	N	Y	N	16	10		106	N	106	1	Rnd1	Rnd1BWR
BWR0074	N	N	N	N	Y	N	N	N	N	N	Y	N	28	10		102	N	102	1	Rnd1	Rnd1BWR
BWR0075	N	N	N	N	Y	N	N	N	N	N	Y	N	1	9		109	N	109	1	Rnd1	Rnd1BWR
BWR0076	N	N	N	N	Y	N	N	N	N	N	Y	N	20	3		25	N	25	1	Rnd1	Rnd1BWR
BWR0077	N	N	N	N	Y	N	N	N	N	N	Y	N	12	12		133	N	133	1	Rnd1	Rnd1BWR
BWR0078	N	N	N	N	Y	N	N	N	N	N	Y	N	10	4		46	Y	46	1	Rnd1	Rnd1BWR
BWR0086	N	N	N	N	Y	N	N	N	N	N	Y	N	33	10		95	N	95	1	Rnd1	Rnd1BWR
BWR0088	N	N	N	N	Y	N	N	N	N	N	Y	N	10	10		117	Y	117	1	Rnd1	Rnd1BWR
BWR0089	N	N	N	N	Y	N	N	N	N	N	Y	N	25	12		126	Y	126	1	Rnd1	Rnd1BWR
BWR0090	N	N	N	N	Y	N	N	N	N	N	Y	N	4	6		70	N	70	1	Rnd1	Rnd1BWR
BWR0091	N	N	N	N	Y	N	N	N	N	N	Y	N	7	10		118	N	118	1	Rnd1	Rnd1BWR
BWR0093	N	N	N	N	Y	N	N	N	N	N	Y	N	5	12		148	Y	148	1	Rnd1	Rnd1BWR
BWR0094	N	N	N	N	Y	N	N	N	N	N	Y	N	7	11		127	N	127	1	Rnd1	Rnd1BWR
BWR0095	N	N	N	N	Y	N	N	N	N	N	Y	N	18	8		78	Y	78	1	Rnd1	Rnd1BWR
BWR0098	N	N	N	N	Y	N	N	N	N	N	Y	N	12	9		106	Y	106	1	Rnd1	Rnd1BWR
BWR0106	N	N	N	N	Y	N	N	N	N	N	Y	Y	141	12		3	N	3	1	Rnd1	Rnd1BWR
BWR0107	N	N	N	N	Y	N	N	N	N	N	Y	N	43	13		122	N	122	1	Rnd1	Rnd1BWR
BWR0108	N	N	N	N	Y	N	N	N	N	N	Y	Y	197	19		31	N	31	1	Rnd1	Rnd1BWR
BWR0109	N	N	N	N	Y	N	N	N	N	N	Y	N	41	11		91	Y	91	1	Rnd1	Rnd1BWR
BWR0110	N	N	N	N	Y	N	N	N	N	N	Y	N	12	9		106	Y	106	1	Rnd1	Rnd1BWR
BWR0111	N	N	N	N	Y	N	N	N	N	N	Y	Y	129	15		48	Y	48	1	Rnd1	Rnd1BWR
BWR0112	N	N	N	N	Y	N	N	N	N	N	Y	Y	181	18		41	N	41	1	Rnd1	Rnd1BWR
BWR0113	N	N	N	N	Y	N	N	N	N	N	Y	Y	179	15		12	Y	12	1	Rnd1	Rnd1BWR
BWR0117	N	N	N	N	Y	N	N	N	N	N	Y	N	20	13		138	Y	138	1	Rnd1	Rnd1BWR
BWR0118	N	N	N	N	Y	N	N	N	N	N	Y	Y	172	21		90	Y	90	1	Rnd1	Rnd1BWR
BWR0120	N	N	N	N	Y	N	N	N	N	N	Y	Y	176	19		55	N	55	1	Rnd1	Rnd1BWR
BWR0122	N	N	N	N	Y	N	N	N	N	N	Y	N	34	10		96	Y	96	1	Rnd1	Rnd1BWR
BWR0123	N	N	N	N	Y	N	N	N	N	N	Y	N	18	12		130	Y	130	1	Rnd1	Rnd1BWR
BWR0125	N	N	N	N	Y	N	N	N	N	N	Y	N	16	10		106	Y	106	1	Rnd1	Rnd1BWR
BWR0126	N	N	N	N	Y	N	N	N	N	N	Y	N	11	11		127	N	127	1	Rnd1	Rnd1BWR
BWR0127	N	N	N	N	Y	N	N	N	N	N	Y	N	6	13		152	N	152	1	Rnd1	Rnd1BWR
BWR0128	N	N	N	N	Y	N	N	N	N	N	Y	N	26	14		140	Y	140	1	Rnd1	Rnd1BWR
BWR0129	N	N	N	N	Y	N	N	N	N	N	Y	Y	124	18		83	Y	83	1	Rnd1	Rnd1BWR
BWR0131	N	N	N	N	Y	N	N	N	N	N	Y	Y	152	19		80	Y	80	1	Rnd1	Rnd1BWR
BWR0132	N	N	N	N	Y	N	N	N	N	N	Y	Y	129	18		97	N	97	1	Rnd1	Rnd1BWR
BWR0138	N	N	N	N	Y	N	N	N	N	N	Y	N	9	12		142	N	142	1	Rnd1	Rnd1BWR
BWR0139	N	N	N	N	Y	N	N	N	N	N	Y	Y	196	19		36	Y	36	1	Rnd1	Rnd1BWR
BWR0140	N	N	N	N	Y	N	N	N	N	N	Y	Y	124	19		112	Y	112	1	Rnd1	Rnd1BWR
BWR0142	N	N	N	N	Y	N	N	N	N	N	Y	Y	169	20		79	Y	79	1	Rnd1	Rnd1BWR
BWR0144	N	N	N	N	Y	N	N	N	N	N	Y	Y	198	21		54	Y	54	1	Rnd1	Rnd1BWR
BWR0145	N	N	N	N	Y	N	N	N	N	N	Y	N	5	12		142	N	142	1	Rnd1	Rnd1BWR
BWR0147	N	N	N	N	Y	N	N	N	N	N	Y	N	12	5		53	Y	53	1	Rnd1	Rnd1BWR
BWR0149	N	N	N	N	Y	N	N	N	N	N	Y	N	15	12		132	Y	132	1	Rnd1	Rnd1BWR
BWR0150	N	N	N	N	Y	N	N	N	N	N	Y	N	32	11		109	N	109	1	Rnd1	Rnd1BWR
BWR0152	N	N	N	N	Y	N	N	N	N	N	Y	Y	175	18		43	Y	43	1	Rnd1	Rnd1BWR
BWR0153	N	N	N	N	Y	N	N	N	N	N	Y	N	11	12		141	Y	141	1	Rnd1	Rnd1BWR
BWR0158	N	N	N	N	Y	N	N	N	N	N	Y	Y	131	18		85	N	85	1	Rnd1	Rnd1BWR
BWR0160	N	N	N	N	Y	N	N	N	N	N	Y	N	11	12		139	Y	139	1	Rnd1	Rnd1BWR
BWR0164	N	N	N	N	Y	N	N	N	N	N	Y	Y	145	19		84	N	84	1	Rnd1	Rnd1BWR
BWR0165	N	N	N	N	Y	N	N	N	N	N	Y	N	22	10		107	N	107	1	Rnd1	Rnd1BWR
BWR0264	N	N	N	N	Y	N	N	N	N	N	Y	Y	168	21		92	N	92	1	Rnd2	Rnd2August
BWR0398	N	N	N	N	Y	N	N	N	N	N	Y	N	7	12		147	Y	147	1	Rnd2	Rnd2July
BWR0403	N	N	N	N	Y	N	N	N	N	N	Y	N	35	7		56	N	56	1	Rnd2	Rnd2August
BWR0424	N	N	N	N	Y	N	N	N	N	N	Y	N	41	14		129	Y	129	1	Rnd2	Rnd2August
UGR0001	N	N	N	N	Y	N	N	N	N	N	N	Y	172	14		0	Y	0	1	Rnd1	Rnd1UGR1
UGR0005	N	N	N	N	Y	N	N	N	N	N	N	N	14	8		76	N	76	1	Rnd1	Rnd1UGR1
UGR0010	N	N	N	N	Y	N	N	N	N	N	N	N	31	4		12	N	12	1	Rnd1	Rnd1UGR1
UGR0011	N	N	N	N	Y	N	N	N	N	N	N	N	22	7		63	N	63	1	Rnd1	Rnd1UGR1
UGR0018	N	N	N	N	Y	N	N	N	N	N	N	Y	221	18		0	N	0	1	Rnd1	Rnd1UGR1
UGR0019	N	N	N	N	Y	N	N	N	N	N	N	Y	136	14		29	N	29	1	Rnd1	Rnd1UGR1
UGR0020	N	N	N	N	Y	N	N	N	N	N	N	Y	213	21		35	Y	35	1	Rnd1	Rnd1UGR1
UGR0022	N	N	N	N	Y	N	N	N	N	N	N	Y	137	12		1	N	1	1	Rnd1	Rnd1UGR1
UGR0023	N	N	N	N	Y	N	N	N	N	N	N	Y	197	19		33	N	33	1	Rnd1	Rnd1UGR1
UGR0028	N	N	N	N	Y	N	N	N	N	N	N	Y	173	15		2	Y	2	1	Rnd1	Rnd1UGR1
UGR0033	N	N	N	N	Y	N	N	N	N	N	N	N	29	9		73	N	73	1	Rnd1	Rnd1UGR1
UGR0044	N	N	N	N	Y	N	N	N	N	N	N	N	14	3		25	N	25	1	Rnd1	Rnd1UGR1
UGR0046	N	N	N	N	Y	N	N	N	N	N	N	Y	137	12		2	Y	2	1	Rnd1	Rnd1UGR1
UGR0068	N	N	N	N	Y	N	N	N	N	N	N	N	9	3		30	N	30	1	Rnd1	Rnd1UGR1
UGR0069	N	N	N	N	Y	N	N	N	N	N	N	Y	133	11		3	Y	3	1	Rnd1	Rnd1UGR1
UGR0074	N	N	N	N	Y	N	N	N	N	N	N	N	8	7		80	Y	80	1	Rnd1	Rnd1UGR2
UGR0076	N	N	N	N	Y	N	N	N	N	N	N	N	24	8		73	N	73	1	Rnd1	Rnd1UGR2
UGR0077	N	N	N	N	Y	N	N	N	N	N	N	N	24	6		42	Y	42	1	Rnd1	Rnd1UGR2
UGR0078	N	N	N	N	Y	N	N	N	N	N	N	Y	177	15		0	Y	0	1	Rnd1	Rnd1UGR2
UGR0082	N	N	N	N	Y	N	N	N	N	N	N	N	67	14		106	Y	106	1	Rnd1	Rnd1UGR2
UGR0083	N	N	N	N	Y	N	N	N	N	N	N	Y	249	20		-3	N	0	1	Rnd1	Rnd1UGR2
UGR0087	N	N	N	N	Y	N	N	N	N	N	N	Y	144	12		2	Y	2	1	Rnd1	Rnd1UGR2
UGR0096	N	N	N	N	Y	N	N	N	N	N	N	Y	160	13		2	Y	2	1	Rnd1	Rnd1UGR2
UGR0097	N	N	N	N	Y	N	N	N	N	N	N	Y	215	18		3	Y	3	1	Rnd1	Rnd1UGR2
UGR0099	N	N	N	N	Y	N	N	N	N	N	N	Y	153	13		3	N	3	1	Rnd1	Rnd1UGR2
UGR0101	N	N	N	N	Y	N	N	N	N	N	N	N	21	6		53	Y	53	1	Rnd1	Rnd1UGR2
UGR0102	N	N	N	N	Y	N	N	N	N	N	N	N	16	11		112	Y	112	1	Rnd1	Rnd1UGR2
UGR0103	N	N	N	N	Y	N	N	N	N	N	N	Y	0	17		0	Y	0	1	Rnd1	Rnd1UGR2
UGR0105	N	N	N	N	Y	N	N	N	N	N	N	N	16	9		88	Y	88	1	Rnd1	Rnd1UGR2
UGR0115	N	N	N	N	Y	N	N	N	N	N	N	Y	210	18		6	N	6	1	Rnd1	Rnd1UGR2
UGR0120	N	N	N	N	Y	N	N	N	N	N	N	N	26	9		81	Y	81	1	Rnd1	Rnd1UGR2
UGR0121	N	N	N	N	Y	N	N	N	N	N	N	Y	136	12		2	Y	2	1	Rnd1	Rnd1UGR2
UGR0122	N	N	N	N	Y	N	N	N	N	N	N	N	22	7		63	N	63	1	Rnd1	Rnd1UGR2
UGR0124	N	N	N	N	Y	N	N	N	N	N	N	N	18	10		98	N	98	1	Rnd1	Rnd1UGR2
UGR0128	N	N	N	N	Y	N	N	N	N	N	N	N	12	10		111	Y	111	1	Rnd1	Rnd1UGR2
UGR0129	N	N	N	N	Y	N	N	N	N	N	N	N	26	5		38	N	38	1	Rnd1	Rnd1UGR2
UGR0131	N	N	N	N	Y	N	N	N	N	N	N	N	15	4		36	Y	36	1	Rnd1	Rnd1UGR2
UGR0132	N	N	N	N	Y	N	N	N	N	N	N	N	32	6		40	Y	40	1	Rnd1	Rnd1UGR2
UGR0138	N	N	N	N	Y	N	N	N	N	N	N	N	31	7		47	N	47	1	Rnd1	Rnd1UGR2
UGR0142	N	N	N	N	Y	N	N	N	N	N	N	Y	135	11		0	N	0	1	Rnd1	Rnd1UGR2
UGR0145	N	N	N	N	Y	N	N	N	N	N	N	Y	215	19		12	N	12	1	Rnd1	Rnd1UGR2
UGR0146	N	N	N	N	Y	N	N	N	N	N	N	N	18	5		42	Y	42	1	Rnd1	Rnd1UGR2
UGR0147	N	N	N	N	Y	N	N	N	N	N	N	N	12	4		35	N	35	1	Rnd1	Rnd1UGR2
UGR0150	N	N	N	N	Y	N	N	N	N	N	N	N	13	3		27	Y	27	1	Rnd1	Rnd1UGR2
UGR0152	N	N	N	N	Y	N	N	N	N	N	N	N	9	2		16	N	16	1	Rnd1	Rnd1UGR2
UGR0153	N	N	N	N	Y	N	N	N	N	N	N	Y	169	14		0	Y	0	1	Rnd1	Rnd1UGR2
UGR0160	N	N	N	N	Y	N	N	N	N	N	N	Y	157	13		3	Y	3	1	Rnd1	Rnd1UGR2
UGR0161	N	N	N	N	Y	N	N	N	N	N	N	Y	130	11		3	Y	3	1	Rnd1	Rnd1UGR2
UGR0221	N	N	N	N	Y	N	N	N	N	N	N	Y	136	11		2	Y	2	1	Rnd1	Rnd1UGR2
UGR0224	N	N	N	N	Y	N	N	N	N	N	N	Y	133	11		4	N	4	1	Rnd1	Rnd1UGR2
UGR0229	N	N	N	N	Y	N	N	N	N	N	N	Y	239	18		-18	Y	0	1	Rnd1	Rnd1UGR2
UGR0234	N	N	N	N	Y	N	N	N	N	N	N	Y	137	16		57	N	57	1	Rnd1	Rnd1UGR2
UGR0236	N	N	N	N	Y	N	N	N	N	N	N	Y	230	17		-26	Y	0	1	Rnd1	Rnd1UGR2
UGR0239	N	N	N	N	Y	N	N	N	N	N	N	Y	201	17		4	Y	4	1	Rnd1	Rnd1UGR2
UGR0262	N	N	N	N	Y	N	N	N	N	N	N	N	13	4		33	N	33	1	Rnd1	Rnd1UGR2
UGR0264	N	N	N	N	Y	N	N	N	N	N	N	Y	161	19		69	Y	69	1	Rnd1	Rnd1UGR2
UGR0271	N	N	N	N	Y	N	N	N	N	N	N	N	10	4		45	Y	45	1	Rnd1	Rnd1UGR2
UGR0336	N	N	N	N	Y	N	N	N	N	N	N	Y	188	20		53	Y	53	1	Rnd2	Rnd2June
UGR0430	N	N	N	N	Y	N	N	N	N	N	N	N	29	6		48	N	48	1	Rnd1	Rnd1UGR2
UGR0357	Y	N	N	N	Y	N	N	N	N	N	N	N	17	7		64	N	64	3	Rnd2	Rnd2June
BWR0017	N	N	N	N	Y	N	N	N	N	N	Y	N	26	6		47	N	47	2	Rnd1	Rnd1BWR
BWR0029	N	N	N	N	Y	N	N	N	N	N	Y	Y	156	13		4	Y	4	2	Rnd1	Rnd1BWR
BWR0071	N	N	N	N	Y	N	N	N	N	N	Y	N	3	8		104	Y	104	2	Rnd1	Rnd1BWR
BWR0162	N	N	N	N	Y	N	N	N	N	N	Y	Y	159	18		56	Y	56	2	Rnd1	Rnd1BWR
BWR0225	N	N	N	N	Y	N	N	N	N	N	Y	Y	169	21		89	Y	89	2	Rnd2	Rnd2July
BWR0297	N	N	N	N	Y	N	N	N	N	N	Y	Y	163	16		22	N	22	2	Rnd2	Rnd2June
BWR0311	N	N	N	N	Y	N	N	N	N	N	Y	N	24	11		114	Y	114	2	Rnd2	Rnd2June
BWR0463	N	N	N	N	Y	N	N	N	N	N	Y	N	21	11		105	N	105	2	Rnd2	Rnd2July
UGR0015	N	N	N	N	Y	N	N	N	N	N	N	N	22	9		80	Y	80	2	Rnd1	Rnd1UGR1
UGR0088	N	N	N	N	Y	N	N	N	N	N	N	Y	148	13		2	N	2	2	Rnd1	Rnd1UGR2
UGR0107	N	N	N	N	Y	N	N	N	N	N	N	N	22	8		73	N	73	2	Rnd1	Rnd1UGR2
UGR0119	N	N	N	N	Y	N	N	N	N	N	N	N	31	8		65	N	65	2	Rnd1	Rnd1UGR2
UGR0137	N	N	N	N	Y	N	N	N	N	N	N	Y	125	11		1	Y	1	2	Rnd1	Rnd1UGR2
UGR0198	N	N	N	N	Y	N	N	N	N	N	N	Y	164	18		51	Y	51	2	Rnd2	Rnd2June
UGR0297	N	N	N	N	Y	N	N	N	N	N	N	Y	214	18		0	Y	0	2	Rnd2	Rnd2July
UGR0342	N	N	N	N	Y	N	N	N	N	N	N	Y	239	20		5	N	5	2	Rnd2	Rnd2July
UGR0432	N	N	N	N	Y	N	N	N	N	N	N	N	33	11		98	Y	98	2	Rnd2	Rnd2July
BWR0252	N	N	N	N	Y	N	N	N	N	N	Y	Y	122	18		94	N	94	3	Rnd2	Rnd2July
BWR0346	N	N	N	N	Y	N	N	N	N	N	Y	N	22	12		132	Y	132	3	Rnd2	Rnd2August
BWR0352	N	N	N	N	Y	N	N	N	N	N	Y	Y	139	20		105	N	105	3	Rnd2	Rnd2July
BWR0358	N	N	N	N	Y	N	N	N	N	N	Y	Y	147	20		99	N	99	3	Rnd2	Rnd2June
BWR0378	N	N	N	N	Y	N	N	N	N	N	Y	Y	146	20		95	Y	95	3	Rnd2	Rnd2June
BWR0383	N	N	N	N	Y	N	N	N	N	N	Y	Y	164	21		97	N	97	3	Rnd2	Rnd2July
BWR0412	N	N	N	N	Y	N	N	N	N	N	Y	N	9	12		141	N	141	3	Rnd2	Rnd2July
BWR0468	N	N	N	N	Y	N	N	N	N	N	Y	N	28	12		120	Y	120	3	Rnd2	Rnd2July
UGR0327	N	N	N	N	Y	N	N	N	N	N	N	N	20	3		17	Y	17	3	Rnd2	Rnd2June
BWR0219	N	N	N	N	Y	N	N	N	N	N	Y	Y	171	18		46	N	46	4	Rnd2	Rnd2June
BWR0336	N	N	N	N	Y	N	N	N	N	N	Y	N	20	11		118	Y	118	4	Rnd2	Rnd2August
BWR0250	N	N	N	N	Y	N	N	N	N	N	Y	Y	136	21		115	Y	115	5	Rnd2	Rnd2August
UGR0057	Y	N	N	Y	N	N	N	N	N	N	N	Y	180	19		44	Y	44	2	Rnd2	Rnd2August
BWR0082	N	N	N	Y	N	N	N	N	N	N	Y	N	26	10		94	N	94	1	Rnd1	Rnd1BWR
BWR0309	N	N	N	Y	N	N	N	N	N	N	Y	Y	208	20		27	Y	27	1	Rnd2	Rnd2August
BWR0320	N	N	N	Y	N	N	N	N	N	N	Y	Y	160	14		7	Y	7	1	Rnd2	Rnd2July
BWR0369	N	N	N	Y	N	N	N	N	N	N	Y	Y	153	14		20	Y	20	1	Rnd2	Rnd2August
BWR0387	N	N	N	Y	N	N	N	N	N	N	Y	N	43	12		103	Y	103	1	Rnd2	Rnd2July
BWR0399	N	N	N	Y	N	N	N	N	N	N	Y	N	17	14		157	Y	157	1	Rnd2	Rnd2July
BWR0439	N	N	N	Y	N	N	N	N	N	N	Y	N	21	7		68	Y	68	1	Rnd2	Rnd2July
UGR0058	N	N	N	Y	N	N	N	N	N	N	N	N	21	8		81	Y	81	1	Rnd1	Rnd1UGR2
UGR0086	N	N	N	Y	N	N	N	N	N	N	N	N	13	10		110	Y	110	1	Rnd2	Rnd2June
UGR0095	N	N	N	Y	N	N	N	N	N	N	N	Y	142	12		2	Y	2	1	Rnd2	Rnd2August
UGR0190	N	N	N	Y	N	N	N	N	N	N	N	Y	215	18		2	Y	2	1	Rnd2	Rnd2July
UGR0254	N	N	N	Y	N	N	N	N	N	N	N	Y	170	15		16	Y	16	1	Rnd2	Rnd2June
UGR0293	N	N	N	Y	N	N	N	N	N	N	N	Y	193	18		29	Y	29	1	Rnd2	Rnd2July
UGR0303	N	N	N	Y	N	N	N	N	N	N	N	N	14	5		49	N	49	1	Rnd2	Rnd2June
UGR0344	N	N	N	Y	N	N	N	N	N	N	N	N	12	7		74	N	74	1	Rnd2	Rnd2July
UGR0395	N	N	N	Y	N	N	N	N	N	N	N	Y	200	16		0	N	0	1	Rnd2	Rnd2June
UGR0397	N	N	N	Y	N	N	N	N	N	N	N	N	21	3		11	Y	11	1	Rnd2	Rnd2July
UGR0421	N	N	N	Y	N	N	N	N	N	N	N	Y	172	17		30	Y	30	1	Rnd2	Rnd2August
UGR0429	N	N	N	Y	N	N	N	N	N	N	N	N	8	5		50	N	50	1	Rnd2	Rnd2July
UGR0437	N	N	N	Y	N	N	N	N	N	N	N	N	7	3		35	N	35	1	Rnd2	Rnd2August
UGR0310	Y	N	N	Y	N	N	N	N	N	N	N	N	26	11		102	N	102	4	Rnd2	Rnd2July
BWR0265	N	N	N	Y	N	N	N	N	N	N	Y	Y	191	15		0	Y	0	2	Rnd2	Rnd2August
BWR0430	N	N	N	Y	N	N	N	N	N	N	Y	N	3	6		74	Y	74	2	Rnd2	Rnd2July
UGR0108	N	N	N	Y	N	N	N	N	N	N	N	Y	221	16		-26	Y	0	2	Rnd2	Rnd2August
UGR0135	N	N	N	Y	N	N	N	N	N	N	N	N	16	7		69	Y	69	2	Rnd1	Rnd1UGR2
UGR0140	N	N	N	Y	N	N	N	N	N	N	N	Y	129	11		2	N	2	2	Rnd2	Rnd2Batch1
UGR0165	N	N	N	Y	N	N	N	N	N	N	N	Y	176	16		22	Y	22	2	Rnd2	Rnd2June
UGR0196	N	N	N	Y	N	N	N	N	N	N	N	Y	126	11		3	Y	3	2	Rnd2	Rnd2July
UGR0256	N	N	N	Y	N	N	N	N	N	N	N	Y	203	19		21	Y	21	2	Rnd2	Rnd2June
UGR0347	N	N	N	Y	N	N	N	N	N	N	N	Y	139	12		5	Y	5	2	Rnd2	Rnd2June
UGR0496	N	N	N	Y	N	N	N	N	N	N	N	Y	170	14		6	N	6	2	Rnd2	Rnd2July
UGR0176	N	N	N	Y	N	N	N	N	N	N	N	N	20	10		103	Y	103	3	Rnd2	Rnd2June
UGR0283	N	N	N	Y	N	N	N	N	N	N	N	N	4	4		41	Y	41	3	Rnd2	Rnd2July
UGR0247	N	Y	N	N	N	N	N	N	N	N	N	N	28	12		113	Y	113	1	Rnd2	Rnd2July
UGR0261	N	Y	N	N	N	N	N	N	N	N	N	Y	138	19		85	Y	85	1	Rnd2	Rnd2July
UGR0461	N	Y	N	N	N	N	N	N	N	N	N	N	19	9		91	N	91	1	Rnd2	Rnd2July
UGR0487	N	Y	N	N	N	N	N	N	N	N	N	Y	137	14		39	Y	39	1	Rnd2	Rnd2July
UGR0274	Y	N	N	N	N	N	N	N	N	N	N	Y	170	14		0	Y	0	6	Rnd2	Rnd2June
UGR0459	Y	N	N	N	N	N	N	N	N	N	N	N	32	9		76	Y	76	5	Rnd2	Rnd2July
BWR0169	Y	N	N	N	N	N	N	N	N	N	Y	Y	122	19		105	Y	105	3	Rnd1	Rnd1BWR
UGR0259	Y	N	N	N	N	N	N	N	N	N	N	Y	232	17		-24	N	0	2	Rnd2	Rnd2July
UGR0411	Y	N	N	N	N	N	N	N	N	N	N	Y	212	16		-16	N	0	2	Rnd2	Rnd2August
BWR0254	Y	N	N	N	N	N	N	N	N	N	Y	Y	191	19		38	N	38	1	Rnd2	Rnd2July
BWR0271	Y	N	N	N	N	N	N	N	N	N	Y	Y	122	15		60	N	60	1	Rnd2	Rnd2July
BWR0339	Y	N	N	N	N	N	N	N	N	N	Y	Y	194	15		0	Y	0	1	Rnd2	Rnd2June
BWR0372	Y	N	N	N	N	N	N	N	N	N	Y	Y	141	21		118	Y	118	1	Rnd2	Rnd2July
BWR0494	Y	N	N	N	N	N	N	N	N	N	Y	N	9	11		122	Y	122	1	Rnd2	Rnd2July
UGR0173	Y	N	N	N	N	N	N	N	N	N	N	Y	203	17		0	Y	0	1	Rnd2	Rnd2June
UGR0286	Y	N	N	N	N	N	N	N	N	N	N	Y	174	15		4	N	4	1	Rnd2	Rnd2July

[truncated: 4 more sheets: Linear Regression Model, Stratified_batch, Batch_dstribution, Cohort Statistics]
